# Supplementary material for: [μ-Bis(diphenyl­arsino)methane-1:2κ2 As:As′]nona­carbonyl-1κ3 C,2κ3 C,3κ3 C-tricyclo­hexyl­phosphine-3κP-triangulo-triruthenium(0)
Source: Acta Crystallogr Sect E Struct Rep Online. 2009 Nov 21;65(Pt 12):m1626–7. doi: 10.1107/S1600536809047977 (PMC2972057; doi:10.1107/S1600536809047977)
Supplement: Supplementary file 1 [file e-65-m1626-sup1.cif]

##############################################################################
###                                                                        ###
###        Electronic paper (Acta Crystallographica Section E)             ###
###                                                                        ###
##############################################################################
#                                                                            #
# This CIF contains the data in a paper accepted for publication in Acta     #
# Crystallographica Section E. It conforms to the requirements of Notes      #
# for Authors for Section E, and has been peer reviewed under the auspices   #
# of the IUCr Commission on Journals.                                        #
#                                                                            #
# Full details of the Crystallographic Information File format               #
# are given in the paper "The Crystallographic Information File (CIF):       #
# a New Standard Archive File for Crystallography" by S. R. Hall, F. H.      #
# Allen and I. D. Brown [Acta Cryst. (1991), A47, 655-685].                  #
#                                                                            #
# The current version of the core CIF dictionary is obtainable from          #
# ftp://ftp.iucr.org/pub/cif_core.dic. The current version number is 2.4.    #
#                                                                            #
# Software is freely available for graphical display of the structure(s) in  #
# this CIF.  For information consult the CIF home page http://www.iucr.org/  #
# cif/home.html                                                              #
#                                                                            #
# This file may be used for bona fide research purposes within the           #
# scientific community so long as proper attribution is given to the journal # 
# article from which it was obtained.                                        #
#                                                                            #
##############################################################################
                                             
data_global
_audit_creation_method     'form.cif (version 2.0)'
_journal_data_validation_number     ?
_journal_date_recd_electronic     2009-11-09
_journal_date_accepted     2009-11-12
_journal_name_full     'Acta Crystallographica, Section E'
_journal_year     2009
_journal_volume     65
_journal_issue     12
_journal_page_first     m1626
_journal_page_last     m1627
_journal_paper_category     QM
_journal_coeditor_code     SJ2677
_publ_contact_author_name     'Omar bin Shawkataly'
_publ_contact_author_address
;
      Chemical Sciences Programme
      School of Distance Education
      Universiti Sains Malaysia
      11800 USM, Penang
      Malaysia
;
_publ_contact_author_email     'omarsa@usm.my'
_publ_contact_author_fax     '+60-4-657-6000'
_publ_contact_author_phone     '+60-4-653-3936'
_publ_section_title
;\
[\m-Bis(diphenylarsino)methane-1:2\k^2^<i>As</i>:<i>As</i>']nonacarbonyl-\
1\k^3^<i>C</i>,2\k^3^<i>C</i>,3\k^3^<i>C</i>-tricyclohexylphosphine-\
3\k<i>P</i>-<i>triangulo</i>-triruthenium(0)
;
loop_
    _publ_author_name
    _publ_author_footnote
    _publ_author_address
    'Omar bin Shawkataly'
;
      On secondment to: Multimedia University, Melaka Campus,
      Jalan Ayer Keroh Lama, 74750 Melaka, Malaysia.
;
;
      Chemical Sciences Programme
      School of Distance Education
      Universiti Sains Malaysia
      11800 USM, Penang
      Malaysia
;
    'Imthyaz Ahmed Khan' ?
;
      Chemical Sciences Programme
      School of Distance Education
      Universiti Sains Malaysia
      11800 USM, Penang
      Malaysia
;
    'Chin Sing Yeap'
;
      Thomson Reuters ResearcherID: A-5523-2009.
;
;
      X-ray Crystallography Unit
      School of Physics
      Universiti Sains Malaysia
      11800 USM, Penang
      Malaysia
;
    'Hoong-Kun Fun'
;
      Thomson Reuters ResearcherID: A-3561-2009.
      Additional correspondence author, e-mail: hkfun@usm.my
;
;     X-ray Crystallography Unit
      School of Physics
      Universiti Sains Malaysia
      11800 USM, Penang
      Malaysia
;
data_I
_audit_creation_method     SHELXL-97
_chemical_name_systematic
;
[\m-Bis(diphenylarsino)methane-1:2\k^2^<i>As</i>:<i>As</i>']nonacarbonyl-
1\k^3^<i>C</i>,2\k^3^<i>C</i>,3\k^3^<i>C</i>-tricyclohexylphosphine-
3\k<i>P</i>-<i>triangulo</i>-triruthenium(0)
;
_chemical_name_common     ?
_chemical_formula_moiety     'C52 H55 As2 O9 P Ru3'
_chemical_formula_sum     'C52 H55 As2 O9 P Ru3'
_chemical_formula_iupac     '[Ru3 (C25 H22 As2) (C18 H33 P) (C O)9]'
_chemical_formula_weight     1307.98
_chemical_melting_point     ?
_symmetry_cell_setting     Orthorhombic
_symmetry_space_group_name_H-M     'P b c a'
_symmetry_space_group_name_Hall     '-P 2ac 2ab'
loop_
    _symmetry_equiv_pos_as_xyz
    'x, y, z'
    '-x+1/2, -y, z+1/2'
    '-x, y+1/2, -z+1/2'
    'x+1/2, -y+1/2, -z'
    '-x, -y, -z'
    'x-1/2, y, -z-1/2'
    'x, -y-1/2, z-1/2'
    '-x-1/2, y-1/2, z'
_cell_length_a     15.6489(2)
_cell_length_b     20.9223(3)
_cell_length_c     31.3447(5)
_cell_angle_alpha     90.00
_cell_angle_beta     90.00
_cell_angle_gamma     90.00
_cell_volume     10262.6(3)
_cell_formula_units_Z     8
_cell_measurement_reflns_used     9061
_cell_measurement_theta_min     2.34
_cell_measurement_theta_max     26.35
_cell_measurement_temperature     100.00(10)
_exptl_crystal_description     'plate'
_exptl_crystal_colour     'red'
_exptl_crystal_size_max     0.30
_exptl_crystal_size_mid     0.14
_exptl_crystal_size_min     0.04
_exptl_crystal_density_diffrn     1.693
_exptl_crystal_density_meas     ?
_exptl_crystal_density_method     'not measured'
_exptl_crystal_F_000     5216
_exptl_absorpt_coefficient_mu     2.237
_exptl_absorpt_correction_type     multi-scan
_exptl_absorpt_process_details     '(<i>SADABS</i>; Bruker, 2005)'
_exptl_absorpt_correction_T_min     0.5553
_exptl_absorpt_correction_T_max     0.9218
_exptl_special_details
;
The crystal was placed in the cold stream of an Oxford Cyrosystems Cobra
open-flow nitrogen cryostat (Cosier & Glazer, 1986) operating at 100.0 (1) K.
;
_diffrn_ambient_temperature     100
_diffrn_radiation_type     MoK\a
_diffrn_radiation_wavelength     0.71073
_diffrn_radiation_source     'fine-focus sealed tube'
_diffrn_radiation_monochromator     graphite
_diffrn_measurement_device_type
;
Bruker SMART APEXII CCD area-detector
;
_diffrn_measurement_method     '\f and \w'
_diffrn_detector_area_resol_mean     ?
_diffrn_reflns_number     62224
_diffrn_reflns_av_R_equivalents     0.0921
_diffrn_reflns_av_sigmaI/netI     0.0778
_diffrn_reflns_theta_min     2.08
_diffrn_reflns_theta_max     27.50
_diffrn_reflns_theta_full     27.50
_diffrn_measured_fraction_theta_max     1.000
_diffrn_measured_fraction_theta_full     1.000
_diffrn_reflns_limit_h_min     -17
_diffrn_reflns_limit_h_max     20
_diffrn_reflns_limit_k_min     -27
_diffrn_reflns_limit_k_max     27
_diffrn_reflns_limit_l_min     -34
_diffrn_reflns_limit_l_max     40
_diffrn_standards_number     0
_diffrn_standards_interval_count     .
_diffrn_standards_interval_time     .
_diffrn_standards_decay_%     ?
_refine_special_details
;
Refinement of <i>F</i>^2^ against ALL reflections. The weighted <i>R</i>-factor
<i>wR</i> and goodness of fit <i>S</i> are based on <i>F</i>^2^, conventional
<i>R</i>-factors <i>R</i> are based on <i>F</i>, with <i>F</i> set to zero for
negative <i>F</i>^2^. The threshold expression of <i>F</i>^2^ >
\s(<i>F</i>^2^) is used only for calculating <i>R</i>-factors(gt) <i>etc</i>.
and is not relevant to the choice of reflections for refinement.
<i>R</i>-factors based on <i>F</i>^2^ are statistically about twice as large
as those based on <i>F</i>, and <i>R</i>- factors based on ALL data will be
even larger.
;
_reflns_number_total     11768
_reflns_number_gt     8148
_reflns_threshold_expression     I>2\s(I)
_refine_ls_structure_factor_coef     Fsqd
_refine_ls_matrix_type     full
_refine_ls_R_factor_all     0.0795
_refine_ls_R_factor_gt     0.0455
_refine_ls_wR_factor_gt     0.0870
_refine_ls_wR_factor_ref     0.0986
_refine_ls_goodness_of_fit_ref     1.013
_refine_ls_restrained_S_all     0.999
_refine_ls_number_reflns     11768
_refine_ls_number_parameters     728
_refine_ls_number_restraints     379
_refine_ls_hydrogen_treatment     constr
_refine_ls_weighting_scheme     calc
_refine_ls_weighting_details
         'calc w=1/[\s^2^(Fo^2^)+(0.0381P)^2^+0.0000P] where P=(Fo^2^+2Fc^2^)/3'
_atom_sites_solution_hydrogens     geom
_atom_sites_solution_primary     direct
_atom_sites_solution_secondary     difmap
_refine_ls_shift/su_max     0.001
_refine_ls_shift/su_mean     0.000
_refine_diff_density_max     0.837
_refine_diff_density_min     -0.607
_refine_ls_extinction_method     none
_refine_ls_extinction_coef     ?
loop_
    _atom_type_symbol
    _atom_type_description
    _atom_type_scat_dispersion_real
    _atom_type_scat_dispersion_imag
    _atom_type_scat_source
    'C' 'C' 0.0033 0.0016
                         'International Tables Vol C Tables 4.2.6.8 and 6.1.1.4'
    'H' 'H' 0.0000 0.0000
                         'International Tables Vol C Tables 4.2.6.8 and 6.1.1.4'
    'O' 'O' 0.0106 0.0060
                         'International Tables Vol C Tables 4.2.6.8 and 6.1.1.4'
    'P' 'P' 0.1023 0.0942
                         'International Tables Vol C Tables 4.2.6.8 and 6.1.1.4'
    'As' 'As' 0.0499 2.0058
                         'International Tables Vol C Tables 4.2.6.8 and 6.1.1.4'
    'Ru' 'Ru' -1.2594 0.8363
                         'International Tables Vol C Tables 4.2.6.8 and 6.1.1.4'
_computing_data_collection     'APEX2 (Bruker, 2005)'
_computing_cell_refinement     'SAINT (Bruker, 2005)'
_computing_data_reduction     'SAINT (Bruker, 2005)'
_computing_structure_solution     'SHELXTL (Sheldrick, 2008)'
_computing_structure_refinement     'SHELXTL (Sheldrick, 2008)'
_computing_molecular_graphics     'SHELXTL (Sheldrick, 2008)'
_computing_publication_material
;
SHELXTL (Sheldrick, 2008) and PLATON (Spek, 2009)
;
loop_
    _atom_site_type_symbol
    _atom_site_label
    _atom_site_fract_x
    _atom_site_fract_y
    _atom_site_fract_z
    _atom_site_U_iso_or_equiv
    _atom_site_adp_type
    _atom_site_calc_flag
    _atom_site_refinement_flags
    _atom_site_occupancy
    _atom_site_disorder_assembly
    _atom_site_disorder_group
    Ru Ru1 0.78575(2) 0.257325(16) 0.150385(12) 0.01745(9) Uani d . 1 . .
    Ru Ru2 0.76356(2) 0.392912(16) 0.142057(12) 0.01658(9) Uani d . 1 . .
    Ru Ru3 0.86145(2) 0.324628(17) 0.079835(12) 0.02083(10) Uani d . 1 A .
    As As1 0.70760(3) 0.25391(2) 0.216742(15) 0.01608(11) Uani d . 1 . .
    As As2 0.65368(3) 0.40103(2) 0.196880(15) 0.01603(11) Uani d . 1 . .
    P P1 0.95236(9) 0.26464(7) 0.03344(4) 0.0311(3) Uani d . 1 . .
    O O1 0.9585(2) 0.28141(15) 0.19389(12) 0.0305(8) Uani d . 1 . .
    O O2 0.8418(2) 0.11900(15) 0.14390(12) 0.0379(9) Uani d . 1 . .
    O O3 0.6058(2) 0.24373(17) 0.11196(12) 0.0403(10) Uani d . 1 . .
    O O4 0.9075(2) 0.41492(15) 0.20650(12) 0.0336(9) Uani d . 1 . .
    O O5 0.7950(2) 0.52994(15) 0.11409(11) 0.0335(9) Uani d . 1 . .
    O O6 0.6264(2) 0.37817(17) 0.07316(12) 0.0396(10) Uani d . 1 . .
    O O7 1.0200(3) 0.3757(2) 0.12621(13) 0.0594(13) Uani d . 1 A .
    O O8 0.8284(3) 0.44135(18) 0.02666(14) 0.0682(15) Uani d . 1 A .
    O O9 0.7173(3) 0.2515(2) 0.03533(14) 0.0651(14) Uani d . 1 A .
    C C1 0.7736(3) 0.25922(19) 0.26884(14) 0.0165(10) Uani d . 1 . .
    C C2 0.7567(4) 0.3011(2) 0.30151(18) 0.0402(14) Uani d . 1 . .
    H H2A 0.7106 0.3290 0.2994 0.048 Uiso calc R 1 . .
    C C3 0.8079(4) 0.3022(3) 0.33755(19) 0.0574(19) Uani d . 1 . .
    H H3A 0.7958 0.3309 0.3594 0.069 Uiso calc R 1 . .
    C C4 0.8763(4) 0.2614(3) 0.34129(17) 0.0386(14) Uani d . 1 . .
    H H4A 0.9109 0.2627 0.3654 0.046 Uiso calc R 1 . .
    C C5 0.8932(3) 0.2191(2) 0.30948(17) 0.0300(12) Uani d . 1 . .
    H H5A 0.9389 0.1909 0.3121 0.036 Uiso calc R 1 . .
    C C6 0.8426(3) 0.2176(2) 0.27293(16) 0.0261(11) Uani d . 1 . .
    H H6A 0.8549 0.1887 0.2512 0.031 Uiso calc R 1 . .
    C C7 0.6337(3) 0.17998(19) 0.22765(15) 0.0199(10) Uani d . 1 . .
    C C8 0.5879(3) 0.1771(2) 0.26535(16) 0.0229(11) Uani d . 1 . .
    H H8A 0.5938 0.2090 0.2858 0.027 Uiso calc R 1 . .
    C C9 0.5333(3) 0.1262(2) 0.27232(17) 0.0276(12) Uani d . 1 . .
    H H9A 0.5025 0.1241 0.2976 0.033 Uiso calc R 1 . .
    C C10 0.5239(3) 0.0788(2) 0.24239(18) 0.0304(13) Uani d . 1 . .
    H H10A 0.4871 0.0448 0.2475 0.036 Uiso calc R 1 . .
    C C11 0.5692(3) 0.0816(2) 0.20470(17) 0.0282(12) Uani d . 1 . .
    H H11A 0.5628 0.0495 0.1844 0.034 Uiso calc R 1 . .
    C C12 0.6248(3) 0.1325(2) 0.19694(16) 0.0216(10) Uani d . 1 . .
    H H12A 0.6555 0.1346 0.1716 0.026 Uiso calc R 1 . .
    C C13 0.6179(3) 0.31912(18) 0.22109(15) 0.0180(10) Uani d . 1 . .
    H H13A 0.5673 0.3043 0.2062 0.022 Uiso calc R 1 . .
    H H13B 0.6031 0.3251 0.2509 0.022 Uiso calc R 1 . .
    C C14 0.5457(3) 0.4367(2) 0.17684(15) 0.0204(10) Uani d . 1 . .
    C C15 0.4676(3) 0.4199(2) 0.19500(16) 0.0272(12) Uani d . 1 . .
    H H15A 0.4653 0.3888 0.2162 0.033 Uiso calc R 1 . .
    C C16 0.3936(3) 0.4497(2) 0.18139(18) 0.0372(14) Uani d . 1 . .
    H H16A 0.3415 0.4391 0.1938 0.045 Uiso calc R 1 . .
    C C17 0.3970(3) 0.4950(2) 0.14949(17) 0.0333(13) Uani d . 1 . .
    H H17A 0.3470 0.5146 0.1402 0.040 Uiso calc R 1 . .
    C C18 0.4738(3) 0.5115(2) 0.13144(16) 0.0281(12) Uani d . 1 . .
    H H18A 0.4758 0.5418 0.1098 0.034 Uiso calc R 1 . .
    C C19 0.5482(3) 0.4830(2) 0.14539(15) 0.0237(11) Uani d . 1 . .
    H H19A 0.6003 0.4949 0.1336 0.028 Uiso calc R 1 . .
    C C20 0.6707(3) 0.45555(19) 0.24663(15) 0.0181(10) Uani d . 1 . .
    C C21 0.7242(3) 0.5090(2) 0.24203(16) 0.0235(11) Uani d . 1 . .
    H H21A 0.7543 0.5154 0.2168 0.028 Uiso calc R 1 . .
    C C22 0.7318(3) 0.5521(2) 0.27545(16) 0.0268(12) Uani d . 1 . .
    H H22A 0.7671 0.5876 0.2725 0.032 Uiso calc R 1 . .
    C C23 0.6874(3) 0.5430(2) 0.31291(16) 0.0260(11) Uani d . 1 . .
    H H23A 0.6928 0.5723 0.3350 0.031 Uiso calc R 1 . .
    C C24 0.6351(3) 0.4907(2) 0.31771(16) 0.0274(11) Uani d . 1 . .
    H H24A 0.6059 0.4844 0.3432 0.033 Uiso calc R 1 . .
    C C25 0.6257(3) 0.4470(2) 0.28446(15) 0.0212(10) Uani d . 1 . .
    H H25A 0.5894 0.4121 0.2876 0.025 Uiso calc R 1 . .
    C C26A 0.9933(11) 0.3072(5) -0.0121(6) 0.024(2) Uani d PDU 0.628(6) A 1
    H H26A 1.0298 0.2778 -0.0283 0.029 Uiso calc PR 0.628(6) A 1
    C C27A 1.0489(7) 0.3655(5) 0.0017(4) 0.031(3) Uani d PDU 0.628(6) A 1
    H H27A 1.0156 0.3930 0.0202 0.037 Uiso calc PR 0.628(6) A 1
    H H27B 1.0979 0.3504 0.0177 0.037 Uiso calc PR 0.628(6) A 1
    C C28A 1.0789(8) 0.4027(5) -0.0358(4) 0.036(3) Uani d PDU 0.628(6) A 1
    H H28A 1.1174 0.3763 -0.0524 0.043 Uiso calc PR 0.628(6) A 1
    H H28B 1.1110 0.4394 -0.0258 0.043 Uiso calc PR 0.628(6) A 1
    C C29A 1.0077(13) 0.4257(6) -0.0644(6) 0.034(4) Uani d PDU 0.628(6) A 1
    H H29A 1.0316 0.4471 -0.0891 0.041 Uiso calc PR 0.628(6) A 1
    H H29B 0.9723 0.4562 -0.0491 0.041 Uiso calc PR 0.628(6) A 1
    C C30A 0.9523(14) 0.3681(9) -0.0790(5) 0.022(3) Uani d PDU 0.628(6) A 1
    H H30A 0.9042 0.3836 -0.0955 0.026 Uiso calc PR 0.628(6) A 1
    H H30B 0.9862 0.3406 -0.0972 0.026 Uiso calc PR 0.628(6) A 1
    C C31A 0.9203(10) 0.3305(8) -0.0423(5) 0.018(3) Uani d PDU 0.628(6) A 1
    H H31A 0.8892 0.2937 -0.0529 0.022 Uiso calc PR 0.628(6) A 1
    H H31B 0.8807 0.3566 -0.0261 0.022 Uiso calc PR 0.628(6) A 1
    C C32A 0.8926(8) 0.1935(6) 0.0039(5) 0.025(2) Uani d PDU 0.628(6) A 1
    H H32A 0.8396 0.2123 -0.0071 0.029 Uiso calc PR 0.628(6) A 1
    C C33A 0.9359(8) 0.1631(6) -0.0349(4) 0.033(3) Uani d PDU 0.628(6) A 1
    H H33A 0.9516 0.1962 -0.0552 0.040 Uiso calc PR 0.628(6) A 1
    H H33B 0.9878 0.1415 -0.0260 0.040 Uiso calc PR 0.628(6) A 1
    C C34A 0.8764(8) 0.1152(7) -0.0565(4) 0.046(3) Uani d PDU 0.628(6) A 1
    H H34A 0.9056 0.0961 -0.0806 0.055 Uiso calc PR 0.628(6) A 1
    H H34B 0.8265 0.1375 -0.0672 0.055 Uiso calc PR 0.628(6) A 1
    C C35A 0.8476(11) 0.0620(7) -0.0259(6) 0.054(4) Uani d PDU 0.628(6) A 1
    H H35A 0.8068 0.0343 -0.0400 0.065 Uiso calc PR 0.628(6) A 1
    H H35B 0.8964 0.0364 -0.0173 0.065 Uiso calc PR 0.628(6) A 1
    C C36A 0.8073(14) 0.0918(9) 0.0125(6) 0.041(3) Uani d PDU 0.628(6) A 1
    H H36A 0.7926 0.0584 0.0326 0.050 Uiso calc PR 0.628(6) A 1
    H H36B 0.7546 0.1127 0.0039 0.050 Uiso calc PR 0.628(6) A 1
    C C37A 0.8636(17) 0.1400(10) 0.0345(5) 0.040(4) Uani d PDU 0.628(6) A 1
    H H37A 0.9135 0.1185 0.0460 0.048 Uiso calc PR 0.628(6) A 1
    H H37B 0.8326 0.1588 0.0582 0.048 Uiso calc PR 0.628(6) A 1
    C C26B 0.996(2) 0.3247(10) -0.0109(10) 0.024(2) Uani d PDU 0.372(6) A 2
    H H26B 1.0453 0.3027 -0.0235 0.029 Uiso calc PR 0.372(6) A 2
    C C27B 1.0324(13) 0.3903(8) 0.0049(7) 0.037(4) Uani d PDU 0.372(6) A 2
    H H27C 0.9876 0.4139 0.0194 0.044 Uiso calc PR 0.372(6) A 2
    H H27D 1.0782 0.3828 0.0251 0.044 Uiso calc PR 0.372(6) A 2
    C C28B 1.0648(13) 0.4284(7) -0.0310(8) 0.042(5) Uani d PDU 0.372(6) A 2
    H H28C 1.1122 0.4057 -0.0439 0.051 Uiso calc PR 0.372(6) A 2
    H H28D 1.0870 0.4684 -0.0198 0.051 Uiso calc PR 0.372(6) A 2
    C C29B 1.000(2) 0.4435(13) -0.0653(10) 0.042(5) Uani d PDU 0.372(6) A 2
    H H29C 1.0276 0.4671 -0.0882 0.051 Uiso calc PR 0.372(6) A 2
    H H29D 0.9548 0.4696 -0.0536 0.051 Uiso calc PR 0.372(6) A 2
    C C30B 0.963(3) 0.3795(17) -0.0826(9) 0.029(5) Uani d PDU 0.372(6) A 2
    H H30C 0.9158 0.3889 -0.1015 0.034 Uiso calc PR 0.372(6) A 2
    H H30D 1.0070 0.3581 -0.0993 0.034 Uiso calc PR 0.372(6) A 2
    C C31B 0.9339(19) 0.3363(17) -0.0491(10) 0.033(6) Uani d PDU 0.372(6) A 2
    H H31C 0.9213 0.2953 -0.0621 0.040 Uiso calc PR 0.372(6) A 2
    H H31D 0.8808 0.3530 -0.0378 0.040 Uiso calc PR 0.372(6) A 2
    C C32B 0.9148(16) 0.2027(11) 0.0066(9) 0.025(2) Uani d PDU 0.372(6) A 2
    H H32B 0.8631 0.2197 -0.0069 0.029 Uiso calc PR 0.372(6) A 2
    C C33B 0.9658(12) 0.1758(11) -0.0309(8) 0.031(4) Uani d PDU 0.372(6) A 2
    H H33C 1.0165 0.1544 -0.0202 0.037 Uiso calc PR 0.372(6) A 2
    H H33D 0.9842 0.2107 -0.0491 0.037 Uiso calc PR 0.372(6) A 2
    C C34B 0.9128(13) 0.1285(10) -0.0572(7) 0.036(4) Uani d PDU 0.372(6) A 2
    H H34C 0.9479 0.1115 -0.0800 0.043 Uiso calc PR 0.372(6) A 2
    H H34D 0.8652 0.1510 -0.0701 0.043 Uiso calc PR 0.372(6) A 2
    C C35B 0.8781(18) 0.0727(10) -0.0304(9) 0.042(5) Uani d PDU 0.372(6) A 2
    H H35C 0.8413 0.0459 -0.0477 0.050 Uiso calc PR 0.372(6) A 2
    H H35D 0.9249 0.0468 -0.0198 0.050 Uiso calc PR 0.372(6) A 2
    C C36B 0.828(2) 0.1003(15) 0.0064(10) 0.039(5) Uani d PDU 0.372(6) A 2
    H H36C 0.8080 0.0658 0.0244 0.047 Uiso calc PR 0.372(6) A 2
    H H36D 0.7787 0.1229 -0.0046 0.047 Uiso calc PR 0.372(6) A 2
    C C37B 0.881(3) 0.1458(16) 0.0329(8) 0.033(5) Uani d PDU 0.372(6) A 2
    H H37C 0.9293 0.1228 0.0449 0.040 Uiso calc PR 0.372(6) A 2
    H H37D 0.8468 0.1617 0.0563 0.040 Uiso calc PR 0.372(6) A 2
    C C38 1.0504(3) 0.2320(2) 0.05776(16) 0.0305(12) Uani d . 1 A .
    H H38A 1.0861 0.2681 0.0640 0.037 Uiso d PR 0.628(6) A 1
    H H38B 1.0674 0.1988 0.0384 0.037 Uiso d PR 0.372(6) A 2
    C C39 1.0385(3) 0.1962(2) 0.09990(16) 0.0276(12) Uani d . 1 . .
    H H39A 1.0105 0.2240 0.1203 0.033 Uiso calc R 1 A .
    H H39B 1.0018 0.1594 0.0953 0.033 Uiso calc R 1 . .
    C C40 1.1217(4) 0.1743(3) 0.1179(2) 0.063(2) Uani d . 1 A .
    H H40A 1.1088 0.1437 0.1397 0.075 Uiso d PR 0.628(6) A 1
    H H40B 1.1469 0.2105 0.1319 0.075 Uiso d PR 0.628(6) A 1
    H H40C 1.1273 0.1310 0.1080 0.075 Uiso d PR 0.372(6) A 2
    H H40D 1.1117 0.1712 0.1480 0.075 Uiso d PR 0.372(6) A 2
    C C41A 1.1863(5) 0.1466(5) 0.0918(3) 0.041(3) Uani d P 0.628(6) A 1
    H H41A 1.1737 0.1016 0.0876 0.050 Uiso calc PR 0.628(6) A 1
    H H41B 1.2409 0.1497 0.1063 0.050 Uiso calc PR 0.628(6) A 1
    C C42A 1.1928(6) 0.1786(5) 0.0491(3) 0.050(3) Uani d P 0.628(6) A 1
    H H42A 1.2271 0.1525 0.0306 0.060 Uiso d PR 0.628(6) A 1
    H H42B 1.2205 0.2192 0.0522 0.060 Uiso d PR 0.628(6) A 1
    C C43A 1.1051(5) 0.1885(4) 0.0290(3) 0.040(2) Uani d P 0.628(6) A 1
    H H43A 1.0769 0.1476 0.0254 0.048 Uiso calc PR 0.628(6) A 1
    H H43B 1.1115 0.2080 0.0011 0.048 Uiso calc PR 0.628(6) A 1
    C C41B 1.1983(9) 0.1995(7) 0.1156(4) 0.033(4) Uani d P 0.372(6) A 2
    H H41C 1.2404 0.1656 0.1175 0.039 Uiso calc PR 0.372(6) A 2
    H H41D 1.2066 0.2277 0.1397 0.039 Uiso calc PR 0.372(6) A 2
    C C42B 1.2129(7) 0.2360(6) 0.0756(4) 0.024(3) Uani d P 0.372(6) A 2
    H H42C 1.2267 0.2061 0.0530 0.029 Uiso calc PR 0.372(6) A 2
    H H42D 1.2620 0.2637 0.0796 0.029 Uiso calc PR 0.372(6) A 2
    C C43B 1.1385(8) 0.2757(7) 0.0619(5) 0.034(4) Uani d P 0.372(6) A 2
    H H43C 1.1510 0.2953 0.0345 0.041 Uiso calc PR 0.372(6) A 2
    H H43D 1.1293 0.3096 0.0825 0.041 Uiso calc PR 0.372(6) A 2
    C C44 0.8940(3) 0.2757(2) 0.17588(16) 0.0222(11) Uani d . 1 . .
    C C45 0.8187(3) 0.1704(2) 0.14532(16) 0.0249(11) Uani d . 1 . .
    C C46 0.6750(3) 0.2500(2) 0.12381(16) 0.0273(12) Uani d . 1 . .
    C C47 0.8544(3) 0.4026(2) 0.18272(16) 0.0235(11) Uani d . 1 . .
    C C48 0.7813(3) 0.4784(2) 0.12459(15) 0.0227(11) Uani d . 1 . .
    C C49 0.6777(3) 0.3804(2) 0.09840(17) 0.0233(11) Uani d . 1 . .
    C C50 0.9581(4) 0.3564(3) 0.11070(17) 0.0384(14) Uani d . 1 . .
    C C51 0.8451(4) 0.3972(2) 0.04620(18) 0.0370(14) Uani d . 1 . .
    C C52 0.7685(3) 0.2794(3) 0.05461(19) 0.0397(14) Uani d . 1 . .
loop_
    _atom_site_aniso_label
    _atom_site_aniso_U_11
    _atom_site_aniso_U_22
    _atom_site_aniso_U_33
    _atom_site_aniso_U_12
    _atom_site_aniso_U_13
    _atom_site_aniso_U_23
    Ru1 0.01512(19) 0.01609(18) 0.0211(2) 0.00056(15) 0.00138(16) -0.00159(15)
    Ru2 0.01401(19) 0.01614(18) 0.0196(2) -0.00059(14) 0.00078(15) -0.00070(15)
    Ru3 0.0191(2) 0.02256(19) 0.0208(2) -0.00073(16) 0.00432(17) -0.00093(17)
    As1 0.0128(2) 0.0144(2) 0.0210(3) 0.00013(18) 0.00052(19) -0.00006(19)
    As2 0.0130(2) 0.0145(2) 0.0206(3) -0.00054(18) 0.00109(19) -0.00064(19)
    P1 0.0264(8) 0.0408(8) 0.0260(8) 0.0088(6) 0.0061(6) 0.0046(6)
    O1 0.0181(19) 0.0258(18) 0.048(2) 0.0005(15) -0.0017(17) 0.0056(17)
    O2 0.036(2) 0.0181(18) 0.060(3) 0.0037(16) 0.0032(19) -0.0062(18)
    O3 0.029(2) 0.048(2) 0.044(3) -0.0117(18) -0.0124(18) 0.0036(19)
    O4 0.028(2) 0.0334(19) 0.039(2) 0.0038(16) -0.0118(18) -0.0064(17)
    O5 0.036(2) 0.0230(18) 0.041(2) 0.0002(16) 0.0156(17) 0.0072(17)
    O6 0.033(2) 0.047(2) 0.039(2) 0.0095(18) -0.0193(19) -0.0144(19)
    O7 0.035(3) 0.109(4) 0.034(2) -0.032(3) 0.002(2) -0.005(2)
    O8 0.128(4) 0.027(2) 0.050(3) 0.024(3) 0.029(3) 0.011(2)
    O9 0.043(3) 0.105(4) 0.048(3) -0.031(3) 0.013(2) -0.044(3)
    C1 0.019(2) 0.015(2) 0.015(2) -0.0028(18) -0.0008(19) 0.0027(18)
    C2 0.050(4) 0.035(3) 0.036(3) 0.021(3) -0.016(3) -0.008(3)
    C3 0.089(5) 0.049(4) 0.034(4) 0.032(4) -0.024(4) -0.021(3)
    C4 0.045(4) 0.043(3) 0.028(3) -0.001(3) -0.019(3) 0.002(3)
    C5 0.020(3) 0.031(3) 0.038(3) 0.001(2) -0.010(2) 0.007(2)
    C6 0.021(3) 0.028(3) 0.029(3) 0.001(2) 0.001(2) -0.003(2)
    C7 0.012(2) 0.015(2) 0.033(3) 0.0018(18) -0.004(2) 0.004(2)
    C8 0.021(3) 0.017(2) 0.030(3) 0.001(2) 0.006(2) 0.003(2)
    C9 0.021(3) 0.024(3) 0.038(3) -0.001(2) 0.006(2) 0.010(2)
    C10 0.022(3) 0.019(2) 0.050(4) -0.006(2) -0.001(3) 0.006(2)
    C11 0.021(3) 0.021(2) 0.043(3) -0.002(2) -0.006(2) -0.006(2)
    C12 0.015(2) 0.021(2) 0.029(3) 0.0001(19) 0.002(2) 0.002(2)
    C13 0.014(2) 0.016(2) 0.024(3) -0.0005(18) 0.0002(19) -0.0007(19)
    C14 0.019(3) 0.015(2) 0.027(3) 0.0021(19) -0.001(2) -0.003(2)
    C15 0.021(3) 0.029(3) 0.032(3) 0.002(2) 0.004(2) 0.007(2)
    C16 0.013(3) 0.045(3) 0.054(4) 0.002(2) 0.006(3) 0.009(3)
    C17 0.027(3) 0.031(3) 0.042(4) 0.008(2) -0.010(3) 0.001(3)
    C18 0.031(3) 0.025(3) 0.029(3) 0.002(2) 0.002(2) 0.006(2)
    C19 0.022(3) 0.016(2) 0.033(3) 0.001(2) -0.001(2) 0.004(2)
    C20 0.015(2) 0.015(2) 0.025(3) 0.0032(18) -0.003(2) -0.0009(19)
    C21 0.019(3) 0.024(2) 0.028(3) -0.001(2) 0.002(2) -0.001(2)
    C22 0.020(3) 0.023(2) 0.037(3) -0.005(2) -0.002(2) -0.004(2)
    C23 0.022(3) 0.029(3) 0.027(3) 0.001(2) 0.000(2) -0.013(2)
    C24 0.021(3) 0.034(3) 0.027(3) 0.007(2) 0.007(2) -0.002(2)
    C25 0.017(2) 0.016(2) 0.030(3) 0.0016(19) 0.002(2) -0.001(2)
    C26A 0.019(3) 0.024(6) 0.030(3) 0.001(5) 0.012(2) 0.009(5)
    C27A 0.018(5) 0.043(7) 0.032(5) -0.008(5) -0.002(4) 0.006(5)
    C28A 0.034(6) 0.032(6) 0.042(6) -0.014(5) -0.007(4) 0.017(6)
    C29A 0.036(7) 0.025(6) 0.041(6) -0.004(5) 0.006(5) 0.013(5)
    C30A 0.022(8) 0.022(7) 0.021(5) 0.006(5) 0.002(5) 0.001(5)
    C31A 0.011(5) 0.025(5) 0.019(5) 0.004(4) 0.010(4) 0.007(4)
    C32A 0.010(7) 0.034(5) 0.029(4) -0.001(4) -0.005(5) -0.007(3)
    C33A 0.031(8) 0.038(7) 0.031(6) 0.005(5) 0.005(6) -0.006(5)
    C34A 0.052(9) 0.046(8) 0.040(6) 0.002(6) -0.006(6) -0.016(5)
    C35A 0.055(10) 0.051(7) 0.056(8) -0.006(6) 0.000(7) -0.013(6)
    C36A 0.040(10) 0.042(7) 0.042(7) -0.006(5) 0.004(6) 0.004(5)
    C37A 0.042(11) 0.043(7) 0.034(6) -0.003(6) 0.002(6) 0.008(5)
    C26B 0.019(3) 0.024(6) 0.030(3) 0.001(5) 0.012(2) 0.009(5)
    C27B 0.024(9) 0.037(9) 0.049(8) 0.013(7) 0.004(7) -0.019(7)
    C28B 0.033(9) 0.018(8) 0.076(10) -0.012(8) -0.001(7) -0.005(9)
    C29B 0.025(10) 0.056(14) 0.046(11) -0.012(11) 0.016(8) -0.011(9)
    C30B 0.018(10) 0.030(12) 0.038(9) -0.001(8) 0.008(7) 0.016(7)
    C31B 0.022(11) 0.039(11) 0.039(11) -0.006(8) 0.010(9) -0.009(8)
    C32B 0.010(7) 0.034(5) 0.029(4) -0.001(4) -0.005(5) -0.007(3)
    C33B 0.017(10) 0.033(9) 0.043(9) 0.000(7) -0.009(7) -0.012(7)
    C34B 0.035(12) 0.025(9) 0.047(9) -0.009(8) 0.002(9) -0.016(6)
    C35B 0.069(16) 0.020(8) 0.036(10) -0.008(8) 0.004(11) -0.010(7)
    C36B 0.032(14) 0.042(10) 0.044(11) -0.009(8) -0.001(8) -0.013(9)
    C37B 0.032(13) 0.032(10) 0.036(10) 0.005(8) -0.007(8) -0.011(7)
    C38 0.025(3) 0.039(3) 0.027(3) 0.006(2) -0.001(2) 0.002(2)
    C39 0.020(3) 0.037(3) 0.026(3) -0.004(2) 0.004(2) -0.003(2)
    C40 0.042(4) 0.096(5) 0.050(4) 0.007(4) 0.005(3) 0.042(4)
    C41A 0.022(5) 0.059(6) 0.043(6) 0.011(4) -0.001(4) 0.025(5)
    C42A 0.037(6) 0.060(7) 0.052(7) 0.004(5) 0.001(5) 0.008(5)
    C43A 0.027(5) 0.059(6) 0.034(5) 0.012(4) -0.004(4) 0.007(5)
    C41B 0.037(9) 0.046(9) 0.015(7) 0.015(7) 0.001(6) 0.000(7)
    C42B 0.009(6) 0.025(7) 0.039(9) 0.005(5) 0.007(6) 0.000(6)
    C43B 0.023(8) 0.042(8) 0.037(9) -0.010(6) 0.015(7) 0.014(7)
    C44 0.015(3) 0.021(2) 0.031(3) 0.0038(19) 0.000(2) 0.001(2)
    C45 0.016(3) 0.029(3) 0.030(3) -0.005(2) 0.001(2) -0.002(2)
    C46 0.026(3) 0.025(3) 0.031(3) -0.007(2) -0.007(2) 0.004(2)
    C47 0.023(3) 0.018(2) 0.029(3) 0.004(2) 0.004(2) -0.004(2)
    C48 0.020(3) 0.022(2) 0.025(3) 0.007(2) 0.005(2) -0.003(2)
    C49 0.017(3) 0.019(2) 0.034(3) 0.003(2) 0.001(2) -0.006(2)
    C50 0.031(3) 0.063(4) 0.021(3) -0.010(3) 0.010(3) -0.003(3)
    C51 0.050(4) 0.027(3) 0.034(3) 0.007(3) 0.010(3) -0.004(3)
    C52 0.025(3) 0.053(4) 0.042(4) -0.006(3) 0.017(3) -0.019(3)
_geom_special_details
;
All e.s.d.'s (except the e.s.d. in the dihedral angle between two l.s. planes)
are estimated using the full covariance matrix. The cell e.s.d.'s are taken
into account individually in the estimation of e.s.d.'s in distances, angles
and torsion angles; correlations between e.s.d.'s in cell parameters are only
used when they are defined by crystal symmetry. An approximate (isotropic)
treatment of cell e.s.d.'s is used for estimating e.s.d.'s involving l.s.
planes.
;
loop_
    _geom_bond_atom_site_label_1
    _geom_bond_atom_site_label_2
    _geom_bond_site_symmetry_2
    _geom_bond_distance
    _geom_bond_publ_flag
    Ru1 C45 . 1.897(5) ?
    Ru1 C44 . 1.912(5) ?
    Ru1 C46 . 1.930(5) ?
    Ru1 As1 . 2.4138(6) ?
    Ru1 Ru2 . 2.8699(5) ?
    Ru1 Ru3 . 2.8769(5) ?
    Ru2 C48 . 1.890(5) ?
    Ru2 C47 . 1.920(5) ?
    Ru2 C49 . 1.935(5) ?
    Ru2 As2 . 2.4369(6) ?
    Ru2 Ru3 . 2.8621(5) ?
    Ru3 C51 . 1.866(6) ?
    Ru3 C52 . 1.906(6) ?
    Ru3 C50 . 1.914(6) ?
    Ru3 P1 . 2.3905(14) ?
    As1 C1 . 1.936(4) ?
    As1 C7 . 1.961(4) ?
    As1 C13 . 1.962(4) ?
    As2 C20 . 1.950(4) ?
    As2 C14 . 1.951(4) ?
    As2 C13 . 1.956(4) ?
    P1 C32B . 1.653(19) ?
    P1 C26A . 1.801(16) ?
    P1 C38 . 1.844(5) ?
    P1 C32A . 1.988(10) ?
    P1 C26B . 2.00(3) ?
    O1 C44 . 1.163(5) ?
    O2 C45 . 1.135(5) ?
    O3 C46 . 1.151(5) ?
    O4 C47 . 1.146(5) ?
    O5 C48 . 1.148(5) ?
    O6 C49 . 1.128(5) ?
    O7 C50 . 1.157(6) ?
    O8 C51 . 1.138(6) ?
    O9 C52 . 1.161(6) ?
    C1 C2 . 1.374(7) ?
    C1 C6 . 1.393(6) ?
    C2 C3 . 1.385(8) ?
    C2 H2A . 0.9300 ?
    C3 C4 . 1.375(7) ?
    C3 H3A . 0.9300 ?
    C4 C5 . 1.359(7) ?
    C4 H4A . 0.9300 ?
    C5 C6 . 1.393(7) ?
    C5 H5A . 0.9300 ?
    C6 H6A . 0.9300 ?
    C7 C8 . 1.383(6) ?
    C7 C12 . 1.390(6) ?
    C8 C9 . 1.382(6) ?
    C8 H8A . 0.9300 ?
    C9 C10 . 1.374(7) ?
    C9 H9A . 0.9300 ?
    C10 C11 . 1.379(7) ?
    C10 H10A . 0.9300 ?
    C11 C12 . 1.396(6) ?
    C11 H11A . 0.9300 ?
    C12 H12A . 0.9300 ?
    C13 H13A . 0.9700 ?
    C13 H13B . 0.9700 ?
    C14 C19 . 1.383(6) ?
    C14 C15 . 1.393(6) ?
    C15 C16 . 1.382(6) ?
    C15 H15A . 0.9300 ?
    C16 C17 . 1.379(7) ?
    C16 H16A . 0.9300 ?
    C17 C18 . 1.373(7) ?
    C17 H17A . 0.9300 ?
    C18 C19 . 1.379(6) ?
    C18 H18A . 0.9300 ?
    C19 H19A . 0.9300 ?
    C20 C25 . 1.390(6) ?
    C20 C21 . 1.404(6) ?
    C21 C22 . 1.388(6) ?
    C21 H21A . 0.9300 ?
    C22 C23 . 1.378(7) ?
    C22 H22A . 0.9300 ?
    C23 C24 . 1.374(6) ?
    C23 H23A . 0.9300 ?
    C24 C25 . 1.394(6) ?
    C24 H24A . 0.9300 ?
    C25 H25A . 0.9300 ?
    C26A C27A . 1.559(10) ?
    C26A C31A . 1.561(11) ?
    C26A H26A . 0.9800 ?
    C27A C28A . 1.486(10) ?
    C27A H27A . 0.9700 ?
    C27A H27B . 0.9700 ?
    C28A C29A . 1.509(11) ?
    C28A H28A . 0.9700 ?
    C28A H28B . 0.9700 ?
    C29A C30A . 1.554(10) ?
    C29A H29A . 0.9700 ?
    C29A H29B . 0.9700 ?
    C30A C31A . 1.480(10) ?
    C30A H30A . 0.9700 ?
    C30A H30B . 0.9700 ?
    C31A H31A . 0.9700 ?
    C31A H31B . 0.9700 ?
    C32A C33A . 1.532(10) ?
    C32A C37A . 1.543(11) ?
    C32A H32A . 0.9800 ?
    C33A C34A . 1.526(12) ?
    C33A H33A . 0.9700 ?
    C33A H33B . 0.9700 ?
    C34A C35A . 1.536(13) ?
    C34A H34A . 0.9700 ?
    C34A H34B . 0.9700 ?
    C35A C36A . 1.495(12) ?
    C35A H35A . 0.9700 ?
    C35A H35B . 0.9700 ?
    C36A C37A . 1.507(11) ?
    C36A H36A . 0.9700 ?
    C36A H36B . 0.9700 ?
    C37A H37A . 0.9700 ?
    C37A H37B . 0.9700 ?
    C26B C31B . 1.561(15) ?
    C26B C27B . 1.566(15) ?
    C26B H26B . 0.9800 ?
    C27B C28B . 1.468(15) ?
    C27B H27C . 0.9700 ?
    C27B H27D . 0.9700 ?
    C28B C29B . 1.508(15) ?
    C28B H28C . 0.9700 ?
    C28B H28D . 0.9700 ?
    C29B C30B . 1.557(16) ?
    C29B H29C . 0.9700 ?
    C29B H29D . 0.9700 ?
    C30B C31B . 1.461(15) ?
    C30B H30C . 0.9700 ?
    C30B H30D . 0.9700 ?
    C31B H31C . 0.9700 ?
    C31B H31D . 0.9700 ?
    C32B C33B . 1.530(15) ?
    C32B C37B . 1.541(15) ?
    C32B H32B . 0.9800 ?
    C33B C34B . 1.531(15) ?
    C33B H33C . 0.9700 ?
    C33B H33D . 0.9700 ?
    C34B C35B . 1.537(15) ?
    C34B H34C . 0.9700 ?
    C34B H34D . 0.9700 ?
    C35B C36B . 1.508(15) ?
    C35B H35C . 0.9700 ?
    C35B H35D . 0.9700 ?
    C36B C37B . 1.511(15) ?
    C36B H36C . 0.9700 ?
    C36B H36D . 0.9700 ?
    C37B H37C . 0.9700 ?
    C37B H37D . 0.9700 ?
    C38 C39 . 1.530(7) ?
    C38 C43A . 1.540(10) ?
    C38 C43B . 1.660(13) ?
    C38 H38A . 0.9599 ?
    C38 H38B . 0.9599 ?
    C39 C40 . 1.491(7) ?
    C39 H39A . 0.9700 ?
    C39 H39B . 0.9700 ?
    C40 C41B . 1.311(15) ?
    C40 C41A . 1.424(11) ?
    C40 H40A . 0.9601 ?
    C40 H40B . 0.9601 ?
    C40 H40C . 0.9599 ?
    C40 H40D . 0.9601 ?
    C41A C42A . 1.501(12) ?
    C41A H40C . 1.1027 ?
    C41A H41A . 0.9700 ?
    C41A H41B . 0.9700 ?
    C42A C43A . 1.523(12) ?
    C42A H42A . 0.9601 ?
    C42A H42B . 0.9600 ?
    C43A H38B . 0.6930 ?
    C43A H43A . 0.9700 ?
    C43A H43B . 0.9700 ?
    C41B C42B . 1.485(18) ?
    C41B H40B . 0.9794 ?
    C41B H41C . 0.9700 ?
    C41B H41D . 0.9700 ?
    C42B C43B . 1.494(17) ?
    C42B H42B . 0.8214 ?
    C42B H42C . 0.9700 ?
    C42B H42D . 0.9700 ?
    C43B H38A . 0.8380 ?
    C43B H43C . 0.9700 ?
    C43B H43D . 0.9700 ?
loop_
    _geom_angle_atom_site_label_1
    _geom_angle_atom_site_label_2
    _geom_angle_atom_site_label_3
    _geom_angle_site_symmetry_1
    _geom_angle_site_symmetry_3
    _geom_angle
    _geom_angle_publ_flag
    C45 Ru1 C44 . . 89.21(19) ?
    C45 Ru1 C46 . . 97.6(2) ?
    C44 Ru1 C46 . . 172.98(19) ?
    C45 Ru1 As1 . . 100.47(15) ?
    C44 Ru1 As1 . . 95.42(15) ?
    C46 Ru1 As1 . . 85.09(15) ?
    C45 Ru1 Ru2 . . 166.63(15) ?
    C44 Ru1 Ru2 . . 86.96(13) ?
    C46 Ru1 Ru2 . . 86.03(14) ?
    As1 Ru1 Ru2 . . 92.653(17) ?
    C45 Ru1 Ru3 . . 107.03(15) ?
    C44 Ru1 Ru3 . . 81.86(14) ?
    C46 Ru1 Ru3 . . 94.42(15) ?
    As1 Ru1 Ru3 . . 152.304(19) ?
    Ru2 Ru1 Ru3 . . 59.741(12) ?
    C48 Ru2 C47 . . 89.1(2) ?
    C48 Ru2 C49 . . 91.4(2) ?
    C47 Ru2 C49 . . 176.01(19) ?
    C48 Ru2 As2 . . 103.99(14) ?
    C47 Ru2 As2 . . 92.68(14) ?
    C49 Ru2 As2 . . 91.05(14) ?
    C48 Ru2 Ru3 . . 101.32(14) ?
    C47 Ru2 Ru3 . . 96.26(13) ?
    C49 Ru2 Ru3 . . 79.76(13) ?
    As2 Ru2 Ru3 . . 153.251(19) ?
    C48 Ru2 Ru1 . . 160.66(13) ?
    C47 Ru2 Ru1 . . 87.40(13) ?
    C49 Ru2 Ru1 . . 90.85(13) ?
    As2 Ru2 Ru1 . . 95.171(17) ?
    Ru3 Ru2 Ru1 . . 60.251(13) ?
    C51 Ru3 C52 . . 93.7(3) ?
    C51 Ru3 C50 . . 96.4(2) ?
    C52 Ru3 C50 . . 169.9(3) ?
    C51 Ru3 P1 . . 99.51(16) ?
    C52 Ru3 P1 . . 86.64(16) ?
    C50 Ru3 P1 . . 91.13(17) ?
    C51 Ru3 Ru2 . . 84.57(16) ?
    C52 Ru3 Ru2 . . 97.00(15) ?
    C50 Ru3 Ru2 . . 84.55(16) ?
    P1 Ru3 Ru2 . . 174.39(4) ?
    C51 Ru3 Ru1 . . 140.89(16) ?
    C52 Ru3 Ru1 . . 76.23(18) ?
    C50 Ru3 Ru1 . . 96.13(16) ?
    P1 Ru3 Ru1 . . 117.11(4) ?
    Ru2 Ru3 Ru1 . . 60.008(12) ?
    C1 As1 C7 . . 102.29(18) ?
    C1 As1 C13 . . 106.47(19) ?
    C7 As1 C13 . . 96.59(17) ?
    C1 As1 Ru1 . . 117.05(13) ?
    C7 As1 Ru1 . . 118.18(14) ?
    C13 As1 Ru1 . . 113.68(13) ?
    C20 As2 C14 . . 98.75(18) ?
    C20 As2 C13 . . 103.96(18) ?
    C14 As2 C13 . . 102.23(18) ?
    C20 As2 Ru2 . . 120.55(13) ?
    C14 As2 Ru2 . . 114.26(14) ?
    C13 As2 Ru2 . . 114.48(13) ?
    C32B P1 C26A . . 96.3(11) ?
    C32B P1 C38 . . 102.5(11) ?
    C26A P1 C38 . . 102.4(6) ?
    C26A P1 C32A . . 99.7(6) ?
    C38 P1 C32A . . 107.9(5) ?
    C32B P1 C26B . . 105.1(12) ?
    C38 P1 C26B . . 103.7(10) ?
    C32A P1 C26B . . 107.9(9) ?
    C32B P1 Ru3 . . 120.6(8) ?
    C26A P1 Ru3 . . 115.8(5) ?
    C38 P1 Ru3 . . 115.98(18) ?
    C32A P1 Ru3 . . 113.4(4) ?
    C26B P1 Ru3 . . 107.3(10) ?
    C2 C1 C6 . . 118.7(4) ?
    C2 C1 As1 . . 124.2(4) ?
    C6 C1 As1 . . 117.1(3) ?
    C1 C2 C3 . . 120.5(5) ?
    C1 C2 H2A . . 119.8 ?
    C3 C2 H2A . . 119.8 ?
    C4 C3 C2 . . 120.6(5) ?
    C4 C3 H3A . . 119.7 ?
    C2 C3 H3A . . 119.7 ?
    C5 C4 C3 . . 119.6(5) ?
    C5 C4 H4A . . 120.2 ?
    C3 C4 H4A . . 120.2 ?
    C4 C5 C6 . . 120.5(5) ?
    C4 C5 H5A . . 119.8 ?
    C6 C5 H5A . . 119.8 ?
    C1 C6 C5 . . 120.1(5) ?
    C1 C6 H6A . . 119.9 ?
    C5 C6 H6A . . 119.9 ?
    C8 C7 C12 . . 120.5(4) ?
    C8 C7 As1 . . 119.3(3) ?
    C12 C7 As1 . . 120.1(4) ?
    C9 C8 C7 . . 119.3(5) ?
    C9 C8 H8A . . 120.4 ?
    C7 C8 H8A . . 120.4 ?
    C10 C9 C8 . . 121.0(5) ?
    C10 C9 H9A . . 119.5 ?
    C8 C9 H9A . . 119.5 ?
    C9 C10 C11 . . 119.9(4) ?
    C9 C10 H10A . . 120.0 ?
    C11 C10 H10A . . 120.0 ?
    C10 C11 C12 . . 120.1(5) ?
    C10 C11 H11A . . 119.9 ?
    C12 C11 H11A . . 119.9 ?
    C7 C12 C11 . . 119.1(5) ?
    C7 C12 H12A . . 120.4 ?
    C11 C12 H12A . . 120.4 ?
    As2 C13 As1 . . 112.2(2) ?
    As2 C13 H13A . . 109.2 ?
    As1 C13 H13A . . 109.2 ?
    As2 C13 H13B . . 109.2 ?
    As1 C13 H13B . . 109.2 ?
    H13A C13 H13B . . 107.9 ?
    C19 C14 C15 . . 119.5(4) ?
    C19 C14 As2 . . 118.2(3) ?
    C15 C14 As2 . . 122.1(4) ?
    C16 C15 C14 . . 119.7(5) ?
    C16 C15 H15A . . 120.2 ?
    C14 C15 H15A . . 120.2 ?
    C17 C16 C15 . . 120.1(5) ?
    C17 C16 H16A . . 119.9 ?
    C15 C16 H16A . . 119.9 ?
    C18 C17 C16 . . 120.3(5) ?
    C18 C17 H17A . . 119.9 ?
    C16 C17 H17A . . 119.9 ?
    C17 C18 C19 . . 120.0(5) ?
    C17 C18 H18A . . 120.0 ?
    C19 C18 H18A . . 120.0 ?
    C18 C19 C14 . . 120.3(4) ?
    C18 C19 H19A . . 119.8 ?
    C14 C19 H19A . . 119.8 ?
    C25 C20 C21 . . 119.5(4) ?
    C25 C20 As2 . . 122.5(3) ?
    C21 C20 As2 . . 117.7(3) ?
    C22 C21 C20 . . 119.4(4) ?
    C22 C21 H21A . . 120.3 ?
    C20 C21 H21A . . 120.3 ?
    C23 C22 C21 . . 120.6(4) ?
    C23 C22 H22A . . 119.7 ?
    C21 C22 H22A . . 119.7 ?
    C24 C23 C22 . . 120.3(4) ?
    C24 C23 H23A . . 119.9 ?
    C22 C23 H23A . . 119.9 ?
    C23 C24 C25 . . 120.2(4) ?
    C23 C24 H24A . . 119.9 ?
    C25 C24 H24A . . 119.9 ?
    C20 C25 C24 . . 120.0(4) ?
    C20 C25 H25A . . 120.0 ?
    C24 C25 H25A . . 120.0 ?
    C27A C26A C31A . . 109.4(8) ?
    C27A C26A P1 . . 111.4(10) ?
    C31A C26A P1 . . 112.0(11) ?
    C27A C26A H26A . . 108.0 ?
    C31A C26A H26A . . 108.0 ?
    P1 C26A H26A . . 108.0 ?
    C28A C27A C26A . . 111.5(8) ?
    C28A C27A H27A . . 109.3 ?
    C26A C27A H27A . . 109.3 ?
    C28A C27A H27B . . 109.3 ?
    C26A C27A H27B . . 109.3 ?
    H27A C27A H27B . . 108.0 ?
    C27A C28A C29A . . 113.8(9) ?
    C27A C28A H28A . . 108.8 ?
    C29A C28A H28A . . 108.8 ?
    C27A C28A H28B . . 108.8 ?
    C29A C28A H28B . . 108.8 ?
    H28A C28A H28B . . 107.7 ?
    C28A C29A C30A . . 109.7(9) ?
    C28A C29A H29A . . 109.7 ?
    C30A C29A H29A . . 109.7 ?
    C28A C29A H29B . . 109.7 ?
    C30A C29A H29B . . 109.7 ?
    H29A C29A H29B . . 108.2 ?
    C31A C30A C29A . . 111.9(9) ?
    C31A C30A H30A . . 109.2 ?
    C29A C30A H30A . . 109.2 ?
    C31A C30A H30B . . 109.2 ?
    C29A C30A H30B . . 109.2 ?
    H30A C30A H30B . . 107.9 ?
    C30A C31A C26A . . 112.9(11) ?
    C30A C31A H31A . . 109.0 ?
    C26A C31A H31A . . 109.0 ?
    C30A C31A H31B . . 109.0 ?
    C26A C31A H31B . . 109.0 ?
    H31A C31A H31B . . 107.8 ?
    C33A C32A C37A . . 108.9(9) ?
    C33A C32A P1 . . 118.2(7) ?
    C37A C32A P1 . . 113.0(10) ?
    C33A C32A H32A . . 105.2 ?
    C37A C32A H32A . . 105.2 ?
    P1 C32A H32A . . 105.2 ?
    C34A C33A C32A . . 110.7(8) ?
    C34A C33A H33A . . 109.5 ?
    C32A C33A H33A . . 109.5 ?
    C34A C33A H33B . . 109.5 ?
    C32A C33A H33B . . 109.5 ?
    H33A C33A H33B . . 108.1 ?
    C33A C34A C35A . . 112.2(9) ?
    C33A C34A H34A . . 109.2 ?
    C35A C34A H34A . . 109.2 ?
    C33A C34A H34B . . 109.2 ?
    C35A C34A H34B . . 109.2 ?
    H34A C34A H34B . . 107.9 ?
    C36A C35A C34A . . 108.9(9) ?
    C36A C35A H35A . . 109.9 ?
    C34A C35A H35A . . 109.9 ?
    C36A C35A H35B . . 109.9 ?
    C34A C35A H35B . . 109.9 ?
    H35A C35A H35B . . 108.3 ?
    C35A C36A C37A . . 113.7(11) ?
    C35A C36A H36A . . 108.8 ?
    C37A C36A H36A . . 108.8 ?
    C35A C36A H36B . . 108.8 ?
    C37A C36A H36B . . 108.8 ?
    H36A C36A H36B . . 107.7 ?
    C36A C37A C32A . . 111.8(9) ?
    C36A C37A H37A . . 109.3 ?
    C32A C37A H37A . . 109.3 ?
    C36A C37A H37B . . 109.3 ?
    C32A C37A H37B . . 109.3 ?
    H37A C37A H37B . . 107.9 ?
    C31B C26B C27B . . 109.4(15) ?
    C31B C26B P1 . . 114.7(17) ?
    C27B C26B P1 . . 117.1(18) ?
    C31B C26B H26B . . 104.7 ?
    C27B C26B H26B . . 104.7 ?
    P1 C26B H26B . . 104.7 ?
    C28B C27B C26B . . 111.1(14) ?
    C28B C27B H27C . . 109.4 ?
    C26B C27B H27C . . 109.4 ?
    C28B C27B H27D . . 109.4 ?
    C26B C27B H27D . . 109.4 ?
    H27C C27B H27D . . 108.0 ?
    C27B C28B C29B . . 115.3(15) ?
    C27B C28B H28C . . 108.4 ?
    C29B C28B H28C . . 108.4 ?
    C27B C28B H28D . . 108.4 ?
    C29B C28B H28D . . 108.4 ?
    H28C C28B H28D . . 107.5 ?
    C28B C29B C30B . . 108.6(16) ?
    C28B C29B H29C . . 110.0 ?
    C30B C29B H29C . . 110.0 ?
    C28B C29B H29D . . 110.0 ?
    C30B C29B H29D . . 110.0 ?
    H29C C29B H29D . . 108.4 ?
    C31B C30B C29B . . 113.5(18) ?
    C31B C30B H30C . . 108.9 ?
    C29B C30B H30C . . 108.9 ?
    C31B C30B H30D . . 108.9 ?
    C29B C30B H30D . . 108.9 ?
    H30C C30B H30D . . 107.7 ?
    C30B C31B C26B . . 116.8(16) ?
    C30B C31B H31C . . 108.1 ?
    C26B C31B H31C . . 108.1 ?
    C30B C31B H31D . . 108.1 ?
    C26B C31B H31D . . 108.1 ?
    H31C C31B H31D . . 107.3 ?
    C33B C32B C37B . . 107.7(15) ?
    C33B C32B P1 . . 119.6(14) ?
    C37B C32B P1 . . 117.1(18) ?
    C33B C32B H32B . . 103.3 ?
    C37B C32B H32B . . 103.3 ?
    P1 C32B H32B . . 103.3 ?
    C32B C33B C34B . . 111.6(13) ?
    C32B C33B H33C . . 109.3 ?
    C34B C33B H33C . . 109.3 ?
    C32B C33B H33D . . 109.3 ?
    C34B C33B H33D . . 109.3 ?
    H33C C33B H33D . . 108.0 ?
    C33B C34B C35B . . 112.9(13) ?
    C33B C34B H34C . . 109.0 ?
    C35B C34B H34C . . 109.0 ?
    C33B C34B H34D . . 109.0 ?
    C35B C34B H34D . . 109.0 ?
    H34C C34B H34D . . 107.8 ?
    C36B C35B C34B . . 108.0(13) ?
    C36B C35B H35C . . 110.1 ?
    C34B C35B H35C . . 110.1 ?
    C36B C35B H35D . . 110.1 ?
    C34B C35B H35D . . 110.1 ?
    H35C C35B H35D . . 108.4 ?
    C35B C36B C37B . . 112.2(17) ?
    C35B C36B H36C . . 109.2 ?
    C37B C36B H36C . . 109.2 ?
    C35B C36B H36D . . 109.2 ?
    C37B C36B H36D . . 109.2 ?
    H36C C36B H36D . . 107.9 ?
    C36B C37B C32B . . 112.3(15) ?
    C36B C37B H37C . . 109.1 ?
    C32B C37B H37C . . 109.1 ?
    C36B C37B H37D . . 109.1 ?
    C32B C37B H37D . . 109.1 ?
    H37C C37B H37D . . 107.9 ?
    C39 C38 C43A . . 106.5(5) ?
    C39 C38 C43B . . 107.7(6) ?
    C43A C38 C43B . . 84.8(7) ?
    C39 C38 P1 . . 115.9(3) ?
    C43A C38 P1 . . 116.0(4) ?
    C43B C38 P1 . . 121.2(6) ?
    C39 C38 H38A . . 106.2 ?
    C43A C38 H38A . . 105.1 ?
    P1 C38 H38A . . 106.1 ?
    C39 C38 H38B . . 103.1 ?
    C43B C38 H38B . . 102.5 ?
    P1 C38 H38B . . 103.7 ?
    H38A C38 H38B . . 122.4 ?
    C40 C39 C38 . . 111.7(4) ?
    C40 C39 H39A . . 109.3 ?
    C38 C39 H39A . . 109.3 ?
    C40 C39 H39B . . 109.3 ?
    C38 C39 H39B . . 109.3 ?
    H39A C39 H39B . . 107.9 ?
    C41B C40 C41A . . 58.9(7) ?
    C41B C40 C39 . . 130.9(8) ?
    C41A C40 C39 . . 121.9(6) ?
    C41B C40 H40A . . 120.0 ?
    C41A C40 H40A . . 106.7 ?
    C39 C40 H40A . . 106.9 ?
    C41B C40 H40B . . 48.1 ?
    C41A C40 H40B . . 107.0 ?
    C39 C40 H40B . . 106.8 ?
    H40A C40 H40B . . 106.6 ?
    C41B C40 H40C . . 106.1 ?
    C41A C40 H40C . . 50.7 ?
    C39 C40 H40C . . 104.4 ?
    H40A C40 H40C . . 67.7 ?
    H40B C40 H40C . . 148.5 ?
    C41B C40 H40D . . 103.3 ?
    C41A C40 H40D . . 130.9 ?
    C39 C40 H40D . . 104.5 ?
    H40B C40 H40D . . 70.7 ?
    H40C C40 H40D . . 105.6 ?
    C40 C41A C42A . . 112.2(7) ?
    C42A C41A H40C . . 126.9 ?
    C40 C41A H41A . . 109.2 ?
    C42A C41A H41A . . 109.2 ?
    H40C C41A H41A . . 66.8 ?
    C40 C41A H41B . . 109.2 ?
    C42A C41A H41B . . 109.2 ?
    H40C C41A H41B . . 122.7 ?
    H41A C41A H41B . . 107.9 ?
    C41A C42A C43A . . 111.6(8) ?
    C41A C42A H42A . . 108.8 ?
    C43A C42A H42A . . 109.4 ?
    C41A C42A H42B . . 109.6 ?
    C43A C42A H42B . . 109.2 ?
    H42A C42A H42B . . 108.2 ?
    C42A C43A C38 . . 109.8(7) ?
    C42A C43A H38B . . 129.2 ?
    C42A C43A H43A . . 109.7 ?
    C38 C43A H43A . . 109.7 ?
    H38B C43A H43A . . 86.4 ?
    C42A C43A H43B . . 109.7 ?
    C38 C43A H43B . . 109.7 ?
    H38B C43A H43B . . 109.9 ?
    H43A C43A H43B . . 108.2 ?
    C40 C41B C42B . . 113.2(11) ?
    C40 C41B H40B . . 46.9 ?
    C42B C41B H40B . . 116.4 ?
    C40 C41B H41C . . 108.9 ?
    C42B C41B H41C . . 108.9 ?
    H40B C41B H41C . . 134.1 ?
    C40 C41B H41D . . 108.9 ?
    C42B C41B H41D . . 108.9 ?
    H40B C41B H41D . . 63.8 ?
    H41C C41B H41D . . 107.8 ?
    C41B C42B C43B . . 114.1(11) ?
    C41B C42B H42B . . 123.8 ?
    C43B C42B H42B . . 95.3 ?
    C41B C42B H42C . . 108.7 ?
    C43B C42B H42C . . 108.7 ?
    C41B C42B H42D . . 108.7 ?
    C43B C42B H42D . . 108.7 ?
    H42B C42B H42D . . 104.8 ?
    H42C C42B H42D . . 107.6 ?
    C42B C43B C38 . . 111.3(10) ?
    C42B C43B H38A . . 129.2 ?
    C42B C43B H43C . . 109.4 ?
    C38 C43B H43C . . 109.4 ?
    H38A C43B H43C . . 110.5 ?
    C42B C43B H43D . . 109.4 ?
    C38 C43B H43D . . 109.4 ?
    H38A C43B H43D . . 86.6 ?
    H43C C43B H43D . . 108.0 ?
    O1 C44 Ru1 . . 173.2(4) ?
    O2 C45 Ru1 . . 176.3(4) ?
    O3 C46 Ru1 . . 173.0(5) ?
    O4 C47 Ru2 . . 173.1(4) ?
    O5 C48 Ru2 . . 177.7(4) ?
    O6 C49 Ru2 . . 174.5(4) ?
    O7 C50 Ru3 . . 174.4(5) ?
    O8 C51 Ru3 . . 174.5(5) ?
    O9 C52 Ru3 . . 172.6(5) ?
loop_
    _geom_torsion_atom_site_label_1
    _geom_torsion_atom_site_label_2
    _geom_torsion_atom_site_label_3
    _geom_torsion_atom_site_label_4
    _geom_torsion_site_symmetry_1
    _geom_torsion_site_symmetry_2
    _geom_torsion_site_symmetry_3
    _geom_torsion_site_symmetry_4
    _geom_torsion
    _geom_torsion_publ_flag
    C45 Ru1 Ru2 C48 . . . . -10.2(8) ?
    C44 Ru1 Ru2 C48 . . . . 63.3(5) ?
    C46 Ru1 Ru2 C48 . . . . -116.5(5) ?
    As1 Ru1 Ru2 C48 . . . . 158.6(4) ?
    Ru3 Ru1 Ru2 C48 . . . . -19.0(4) ?
    C45 Ru1 Ru2 C47 . . . . -89.9(6) ?
    C44 Ru1 Ru2 C47 . . . . -16.4(2) ?
    C46 Ru1 Ru2 C47 . . . . 163.8(2) ?
    As1 Ru1 Ru2 C47 . . . . 78.91(14) ?
    Ru3 Ru1 Ru2 C47 . . . . -98.73(14) ?
    C45 Ru1 Ru2 C49 . . . . 86.5(6) ?
    C44 Ru1 Ru2 C49 . . . . 160.0(2) ?
    C46 Ru1 Ru2 C49 . . . . -19.8(2) ?
    As1 Ru1 Ru2 C49 . . . . -104.67(14) ?
    Ru3 Ru1 Ru2 C49 . . . . 77.69(14) ?
    C45 Ru1 Ru2 As2 . . . . 177.6(6) ?
    C44 Ru1 Ru2 As2 . . . . -108.84(15) ?
    C46 Ru1 Ru2 As2 . . . . 71.35(16) ?
    As1 Ru1 Ru2 As2 . . . . -13.54(2) ?
    Ru3 Ru1 Ru2 As2 . . . . 168.818(19) ?
    C45 Ru1 Ru2 Ru3 . . . . 8.8(6) ?
    C44 Ru1 Ru2 Ru3 . . . . 82.35(15) ?
    C46 Ru1 Ru2 Ru3 . . . . -97.47(16) ?
    As1 Ru1 Ru2 Ru3 . . . . 177.639(19) ?
    C48 Ru2 Ru3 C51 . . . . -23.6(2) ?
    C47 Ru2 Ru3 C51 . . . . -113.9(2) ?
    C49 Ru2 Ru3 C51 . . . . 65.8(2) ?
    As2 Ru2 Ru3 C51 . . . . 137.30(18) ?
    Ru1 Ru2 Ru3 C51 . . . . 162.72(18) ?
    C48 Ru2 Ru3 C52 . . . . -116.7(2) ?
    C47 Ru2 Ru3 C52 . . . . 153.0(2) ?
    C49 Ru2 Ru3 C52 . . . . -27.3(2) ?
    As2 Ru2 Ru3 C52 . . . . 44.2(2) ?
    Ru1 Ru2 Ru3 C52 . . . . 69.65(19) ?
    C48 Ru2 Ru3 C50 . . . . 73.4(2) ?
    C47 Ru2 Ru3 C50 . . . . -16.9(2) ?
    C49 Ru2 Ru3 C50 . . . . 162.8(2) ?
    As2 Ru2 Ru3 C50 . . . . -125.72(18) ?
    Ru1 Ru2 Ru3 C50 . . . . -100.31(17) ?
    C48 Ru2 Ru3 Ru1 . . . . 173.68(15) ?
    C47 Ru2 Ru3 Ru1 . . . . 83.38(14) ?
    C49 Ru2 Ru3 Ru1 . . . . -96.93(14) ?
    As2 Ru2 Ru3 Ru1 . . . . -25.41(4) ?
    C45 Ru1 Ru3 C51 . . . . 154.2(3) ?
    C44 Ru1 Ru3 C51 . . . . -119.2(3) ?
    C46 Ru1 Ru3 C51 . . . . 54.8(3) ?
    As1 Ru1 Ru3 C51 . . . . -33.0(3) ?
    Ru2 Ru1 Ru3 C51 . . . . -28.0(3) ?
    C45 Ru1 Ru3 C52 . . . . 75.5(2) ?
    C44 Ru1 Ru3 C52 . . . . 162.1(2) ?
    C46 Ru1 Ru3 C52 . . . . -23.9(2) ?
    As1 Ru1 Ru3 C52 . . . . -111.72(17) ?
    Ru2 Ru1 Ru3 C52 . . . . -106.64(17) ?
    C45 Ru1 Ru3 C50 . . . . -97.8(2) ?
    C44 Ru1 Ru3 C50 . . . . -11.1(2) ?
    C46 Ru1 Ru3 C50 . . . . 162.9(2) ?
    As1 Ru1 Ru3 C50 . . . . 75.00(18) ?
    Ru2 Ru1 Ru3 C50 . . . . 80.08(18) ?
    C45 Ru1 Ru3 P1 . . . . -3.37(16) ?
    C44 Ru1 Ru3 P1 . . . . 83.29(14) ?
    C46 Ru1 Ru3 P1 . . . . -102.70(15) ?
    As1 Ru1 Ru3 P1 . . . . 169.44(5) ?
    Ru2 Ru1 Ru3 P1 . . . . 174.52(4) ?
    C45 Ru1 Ru3 Ru2 . . . . -177.88(15) ?
    C44 Ru1 Ru3 Ru2 . . . . -91.23(13) ?
    C46 Ru1 Ru3 Ru2 . . . . 82.79(15) ?
    As1 Ru1 Ru3 Ru2 . . . . -5.08(4) ?
    C45 Ru1 As1 C1 . . . . 83.3(2) ?
    C44 Ru1 As1 C1 . . . . -6.90(19) ?
    C46 Ru1 As1 C1 . . . . -179.88(19) ?
    Ru2 Ru1 As1 C1 . . . . -94.10(14) ?
    Ru3 Ru1 As1 C1 . . . . -89.71(14) ?
    C45 Ru1 As1 C7 . . . . -39.7(2) ?
    C44 Ru1 As1 C7 . . . . -129.91(19) ?
    C46 Ru1 As1 C7 . . . . 57.1(2) ?
    Ru2 Ru1 As1 C7 . . . . 142.90(14) ?
    Ru3 Ru1 As1 C7 . . . . 147.29(14) ?
    C45 Ru1 As1 C13 . . . . -151.9(2) ?
    C44 Ru1 As1 C13 . . . . 117.94(19) ?
    C46 Ru1 As1 C13 . . . . -55.03(19) ?
    Ru2 Ru1 As1 C13 . . . . 30.75(14) ?
    Ru3 Ru1 As1 C13 . . . . 35.14(14) ?
    C48 Ru2 As2 C20 . . . . -56.2(2) ?
    C47 Ru2 As2 C20 . . . . 33.48(19) ?
    C49 Ru2 As2 C20 . . . . -147.95(19) ?
    Ru3 Ru2 As2 C20 . . . . 143.07(14) ?
    Ru1 Ru2 As2 C20 . . . . 121.11(14) ?
    C48 Ru2 As2 C14 . . . . 61.1(2) ?
    C47 Ru2 As2 C14 . . . . 150.85(19) ?
    C49 Ru2 As2 C14 . . . . -30.57(19) ?
    Ru3 Ru2 As2 C14 . . . . -99.56(14) ?
    Ru1 Ru2 As2 C14 . . . . -121.52(14) ?
    C48 Ru2 As2 C13 . . . . 178.6(2) ?
    C47 Ru2 As2 C13 . . . . -91.73(19) ?
    C49 Ru2 As2 C13 . . . . 86.8(2) ?
    Ru3 Ru2 As2 C13 . . . . 17.87(16) ?
    Ru1 Ru2 As2 C13 . . . . -4.10(15) ?
    C51 Ru3 P1 C32B . . . . -104.8(13) ?
    C52 Ru3 P1 C32B . . . . -11.6(13) ?
    C50 Ru3 P1 C32B . . . . 158.5(13) ?
    Ru1 Ru3 P1 C32B . . . . 61.0(13) ?
    C51 Ru3 P1 C26A . . . . 10.5(5) ?
    C52 Ru3 P1 C26A . . . . 103.7(5) ?
    C50 Ru3 P1 C26A . . . . -86.1(5) ?
    Ru1 Ru3 P1 C26A . . . . 176.4(5) ?
    C51 Ru3 P1 C38 . . . . 130.6(3) ?
    C52 Ru3 P1 C38 . . . . -136.2(3) ?
    C50 Ru3 P1 C38 . . . . 33.9(3) ?
    Ru1 Ru3 P1 C38 . . . . -63.6(2) ?
    C51 Ru3 P1 C32A . . . . -103.8(6) ?
    C52 Ru3 P1 C32A . . . . -10.6(6) ?
    C50 Ru3 P1 C32A . . . . 159.5(6) ?
    Ru1 Ru3 P1 C32A . . . . 62.1(5) ?
    C51 Ru3 P1 C26B . . . . 15.3(8) ?
    C52 Ru3 P1 C26B . . . . 108.5(8) ?
    C50 Ru3 P1 C26B . . . . -81.4(8) ?
    Ru1 Ru3 P1 C26B . . . . -178.8(8) ?
    C7 As1 C1 C2 . . . . -100.0(4) ?
    C13 As1 C1 C2 . . . . 0.8(5) ?
    Ru1 As1 C1 C2 . . . . 129.2(4) ?
    C7 As1 C1 C6 . . . . 80.1(4) ?
    C13 As1 C1 C6 . . . . -179.1(3) ?
    Ru1 As1 C1 C6 . . . . -50.7(4) ?
    C6 C1 C2 C3 . . . . 0.6(8) ?
    As1 C1 C2 C3 . . . . -179.3(5) ?
    C1 C2 C3 C4 . . . . -0.1(10) ?
    C2 C3 C4 C5 . . . . -0.8(10) ?
    C3 C4 C5 C6 . . . . 1.1(8) ?
    C2 C1 C6 C5 . . . . -0.3(7) ?
    As1 C1 C6 C5 . . . . 179.6(4) ?
    C4 C5 C6 C1 . . . . -0.5(7) ?
    C1 As1 C7 C8 . . . . 50.2(4) ?
    C13 As1 C7 C8 . . . . -58.3(4) ?
    Ru1 As1 C7 C8 . . . . -179.6(3) ?
    C1 As1 C7 C12 . . . . -132.6(4) ?
    C13 As1 C7 C12 . . . . 118.9(4) ?
    Ru1 As1 C7 C12 . . . . -2.4(4) ?
    C12 C7 C8 C9 . . . . 0.3(7) ?
    As1 C7 C8 C9 . . . . 177.5(3) ?
    C7 C8 C9 C10 . . . . -0.1(7) ?
    C8 C9 C10 C11 . . . . -0.2(7) ?
    C9 C10 C11 C12 . . . . 0.2(7) ?
    C8 C7 C12 C11 . . . . -0.3(7) ?
    As1 C7 C12 C11 . . . . -177.5(3) ?
    C10 C11 C12 C7 . . . . 0.0(7) ?
    C20 As2 C13 As1 . . . . -107.7(2) ?
    C14 As2 C13 As1 . . . . 149.9(2) ?
    Ru2 As2 C13 As1 . . . . 25.8(3) ?
    C1 As1 C13 As2 . . . . 91.1(2) ?
    C7 As1 C13 As2 . . . . -164.0(2) ?
    Ru1 As1 C13 As2 . . . . -39.2(2) ?
    C20 As2 C14 C19 . . . . 95.6(4) ?
    C13 As2 C14 C19 . . . . -158.0(4) ?
    Ru2 As2 C14 C19 . . . . -33.7(4) ?
    C20 As2 C14 C15 . . . . -80.3(4) ?
    C13 As2 C14 C15 . . . . 26.1(4) ?
    Ru2 As2 C14 C15 . . . . 150.4(3) ?
    C19 C14 C15 C16 . . . . 0.0(7) ?
    As2 C14 C15 C16 . . . . 175.8(4) ?
    C14 C15 C16 C17 . . . . 1.1(8) ?
    C15 C16 C17 C18 . . . . -0.8(8) ?
    C16 C17 C18 C19 . . . . -0.5(8) ?
    C17 C18 C19 C14 . . . . 1.5(7) ?
    C15 C14 C19 C18 . . . . -1.3(7) ?
    As2 C14 C19 C18 . . . . -177.3(4) ?
    C14 As2 C20 C25 . . . . 76.4(4) ?
    C13 As2 C20 C25 . . . . -28.6(4) ?
    Ru2 As2 C20 C25 . . . . -158.6(3) ?
    C14 As2 C20 C21 . . . . -97.1(4) ?
    C13 As2 C20 C21 . . . . 157.8(3) ?
    Ru2 As2 C20 C21 . . . . 27.9(4) ?
    C25 C20 C21 C22 . . . . 0.4(6) ?
    As2 C20 C21 C22 . . . . 174.2(3) ?
    C20 C21 C22 C23 . . . . 0.0(7) ?
    C21 C22 C23 C24 . . . . 0.2(7) ?
    C22 C23 C24 C25 . . . . -0.9(7) ?
    C21 C20 C25 C24 . . . . -1.1(6) ?
    As2 C20 C25 C24 . . . . -174.5(3) ?
    C23 C24 C25 C20 . . . . 1.3(7) ?
    C32B P1 C26A C27A . . . . -170.5(14) ?
    C38 P1 C26A C27A . . . . -66.2(11) ?
    C32A P1 C26A C27A . . . . -177.0(10) ?
    C26B P1 C26A C27A . . . . 32(8) ?
    Ru3 P1 C26A C27A . . . . 61.0(11) ?
    C32B P1 C26A C31A . . . . 66.7(15) ?
    C38 P1 C26A C31A . . . . 171.0(10) ?
    C32A P1 C26A C31A . . . . 60.1(11) ?
    C26B P1 C26A C31A . . . . -90(9) ?
    Ru3 P1 C26A C31A . . . . -61.8(11) ?
    C31A C26A C27A C28A . . . . -52.6(16) ?
    P1 C26A C27A C28A . . . . -176.9(9) ?
    C26A C27A C28A C29A . . . . 56.1(14) ?
    C27A C28A C29A C30A . . . . -55.5(17) ?
    C28A C29A C30A C31A . . . . 54.5(19) ?
    C29A C30A C31A C26A . . . . -55.2(18) ?
    C27A C26A C31A C30A . . . . 53.5(17) ?
    P1 C26A C31A C30A . . . . 177.5(11) ?
    C32B P1 C32A C33A . . . . -23(11) ?
    C26A P1 C32A C33A . . . . 40.4(12) ?
    C38 P1 C32A C33A . . . . -66.1(11) ?
    C26B P1 C32A C33A . . . . 45.3(16) ?
    Ru3 P1 C32A C33A . . . . 164.0(9) ?
    C32B P1 C32A C37A . . . . 106(12) ?
    C26A P1 C32A C37A . . . . 169.2(13) ?
    C38 P1 C32A C37A . . . . 62.7(12) ?
    C26B P1 C32A C37A . . . . 174.1(16) ?
    Ru3 P1 C32A C37A . . . . -67.1(12) ?
    C37A C32A C33A C34A . . . . 56.0(14) ?
    P1 C32A C33A C34A . . . . -173.2(10) ?
    C32A C33A C34A C35A . . . . -58.0(14) ?
    C33A C34A C35A C36A . . . . 55.6(15) ?
    C34A C35A C36A C37A . . . . -54.7(18) ?
    C35A C36A C37A C32A . . . . 56(2) ?
    C33A C32A C37A C36A . . . . -55.0(17) ?
    P1 C32A C37A C36A . . . . 171.4(13) ?
    C32B P1 C26B C31B . . . . 47(3) ?
    C26A P1 C26B C31B . . . . 70(8) ?
    C38 P1 C26B C31B . . . . 154(2) ?
    C32A P1 C26B C31B . . . . 40(2) ?
    Ru3 P1 C26B C31B . . . . -83(2) ?
    C32B P1 C26B C27B . . . . 177(2) ?
    C26A P1 C26B C27B . . . . -159(10) ?
    C38 P1 C26B C27B . . . . -76(2) ?
    C32A P1 C26B C27B . . . . 170.2(17) ?
    Ru3 P1 C26B C27B . . . . 48(2) ?
    C31B C26B C27B C28B . . . . -49(3) ?
    P1 C26B C27B C28B . . . . 178.0(17) ?
    C26B C27B C28B C29B . . . . 59(2) ?
    C27B C28B C29B C30B . . . . -57(3) ?
    C28B C29B C30B C31B . . . . 50(4) ?
    C29B C30B C31B C26B . . . . -48(4) ?
    C27B C26B C31B C30B . . . . 47(4) ?
    P1 C26B C31B C30B . . . . -180(3) ?
    C26A P1 C32B C33B . . . . 39(2) ?
    C38 P1 C32B C33B . . . . -65(2) ?
    C32A P1 C32B C33B . . . . 157(14) ?
    C26B P1 C32B C33B . . . . 43(2) ?
    Ru3 P1 C32B C33B . . . . 164.3(16) ?
    C26A P1 C32B C37B . . . . 172(2) ?
    C38 P1 C32B C37B . . . . 68(2) ?
    C32A P1 C32B C37B . . . . -70(12) ?
    C26B P1 C32B C37B . . . . 176(2) ?
    Ru3 P1 C32B C37B . . . . -62(2) ?
    C37B C32B C33B C34B . . . . 55(2) ?
    P1 C32B C33B C34B . . . . -168(2) ?
    C32B C33B C34B C35B . . . . -57(2) ?
    C33B C34B C35B C36B . . . . 55(2) ?
    C34B C35B C36B C37B . . . . -56(3) ?
    C35B C36B C37B C32B . . . . 60(3) ?
    C33B C32B C37B C36B . . . . -57(3) ?
    P1 C32B C37B C36B . . . . 165(2) ?
    C32B P1 C38 C39 . . . . -84.6(10) ?
    C26A P1 C38 C39 . . . . 175.9(6) ?
    C32A P1 C38 C39 . . . . -79.5(6) ?
    C26B P1 C38 C39 . . . . 166.2(9) ?
    Ru3 P1 C38 C39 . . . . 48.8(4) ?
    C32B P1 C38 C43A . . . . 41.5(10) ?
    C26A P1 C38 C43A . . . . -58.0(7) ?
    C32A P1 C38 C43A . . . . 46.6(7) ?
    C26B P1 C38 C43A . . . . -67.7(10) ?
    Ru3 P1 C38 C43A . . . . 174.9(4) ?
    C32B P1 C38 C43B . . . . 141.7(11) ?
    C26A P1 C38 C43B . . . . 42.3(8) ?
    C32A P1 C38 C43B . . . . 146.8(8) ?
    C26B P1 C38 C43B . . . . 32.6(11) ?
    Ru3 P1 C38 C43B . . . . -84.8(7) ?
    C43A C38 C39 C40 . . . . 51.8(7) ?
    C43B C38 C39 C40 . . . . -37.9(8) ?
    P1 C38 C39 C40 . . . . -177.4(4) ?
    C38 C39 C40 C41B . . . . 31.7(13) ?
    C38 C39 C40 C41A . . . . -42.8(9) ?
    C41B C40 C41A C42A . . . . -83.1(10) ?
    C39 C40 C41A C42A . . . . 38.5(12) ?
    C40 C41A C42A C43A . . . . -46.1(12) ?
    C41A C42A C43A C38 . . . . 61.2(10) ?
    C39 C38 C43A C42A . . . . -63.0(8) ?
    C43B C38 C43A C42A . . . . 44.0(8) ?
    P1 C38 C43A C42A . . . . 166.3(6) ?
    C41A C40 C41B C42B . . . . 76.7(11) ?
    C39 C40 C41B C42B . . . . -30.4(18) ?
    C40 C41B C42B C43B . . . . 40.9(17) ?
    C41B C42B C43B C38 . . . . -54.4(15) ?
    C39 C38 C43B C42B . . . . 52.8(12) ?
    C43A C38 C43B C42B . . . . -52.9(11) ?
    P1 C38 C43B C42B . . . . -170.3(8) ?
loop_
    _geom_hbond_atom_site_label_D
    _geom_hbond_atom_site_label_H
    _geom_hbond_atom_site_label_A
    _geom_hbond_site_symmetry_A
    _geom_hbond_distance_DH
    _geom_hbond_distance_HA
    _geom_hbond_distance_DA
    _geom_hbond_angle_DHA
    _geom_hbond_publ_flag
    C31A H31B O8 . 0.9700 2.5600 3.481(17) 159.00 yes
    C32A H32A O9 . 0.9800 2.4700 3.157(14) 127.00 yes
    C43A H43B O9 4_555 0.9700 2.1800 2.954(10) 135.00 yes
    C5 H5A Cg1 6_555 0.9300 2.94 3.728(5) 144 y
    C10 H10A Cg2 4_645 0.9300 2.90 3.651(5) 139 y
    C16 H16A Cg2 6_455 0.9300 2.96 3.718(5) 140 y
    C22 H22A Cg1 7_655 0.9300 2.82 3.608(5) 143 y
    C41B H41D Cg3 6_555 0.9700 2.62 3.420(14) 140 y
