# Supplementary material for: [μ-Bis(diphenyl­arsino)methane-1:2κ2 As:As′]nona­carbonyl-1κ3 C,2κ3 C,3κ3 C-tricyclo­hexyl­phosphine-3κP-triangulo-triruthenium(0)
Source: Acta Crystallogr Sect E Struct Rep Online. 2009 Nov 21;65(Pt 12):m1626–7. doi: 10.1107/S1600536809047977 (PMC2972057; doi:10.1107/S1600536809047977)
Supplement: Supplementary file 2 [file e-65-m1626-Isup2.hkl]

# 
# h,k,l, Fc-squared, Fo-squared, sigma(Fo-squared) and status flag 
# 
data_I
_shelx_title ' iak54m in Pbca  (100K)' 
_shelx_refln_list_code          4 
_shelx_F_calc_maximum      804.95 
_exptl_crystal_F_000      5216.00 
_reflns_d_resolution_high  0.7696 
 
loop_ 
 _symmetry_equiv_pos_as_xyz 
 'x, y, z' 
 '-x+1/2, -y, z+1/2' 
 '-x, y+1/2, -z+1/2' 
 'x+1/2, -y+1/2, -z' 
 '-x, -y, -z' 
 'x-1/2, y, -z-1/2' 
 'x, -y-1/2, z-1/2' 
 '-x-1/2, y-1/2, z' 
 
_cell_length_a    15.6489 
_cell_length_b    20.9223 
_cell_length_c    31.3447 
_cell_angle_alpha  90.000 
_cell_angle_beta   90.000 
_cell_angle_gamma  90.000 
 
_shelx_F_squared_multiplier     1.000 
 
loop_ 
 _refln_index_h 
 _refln_index_k 
 _refln_index_l 
 _refln_F_squared_calc 
 _refln_F_squared_meas 
 _refln_F_squared_sigma 
 _refln_observed_status 
   2   0   0   508745.31   586918.94  21396.38 o 
   4   0   0    13825.51    12694.01    528.92 o 
   6   0   0     1792.22     2354.12    283.42 o 
   8   0   0    60527.03    60188.42   2026.90 o 
  10   0   0    39363.70    36345.26   1401.48 o 
  12   0   0   145365.53   144835.06   9874.61 o 
  14   0   0    69339.91    68494.72   5700.50 o 
  16   0   0    55523.14    54912.82   5270.91 o 
  18   0   0      369.08     -489.00   1708.91 o 
  20   0   0     5560.68     6842.58   2665.47 o 
   2   1   0    86327.35    89035.45   3350.33 o 
   4   1   0     5313.41     5406.97    278.01 o 
   6   1   0     3509.57     3635.33    312.37 o 
   8   1   0     6097.44     6585.21    366.81 o 
  10   1   0    67697.45    69093.41   1859.57 o 
  12   1   0    85438.02    82057.98   2572.09 o 
  14   1   0     7816.77     5634.19   1877.71 o 
  16   1   0     9286.94    10387.99   1815.47 o 
  18   1   0     6129.42     4563.36   1644.95 o 
  20   1   0    15877.43    18427.05   2612.61 o 
   2   2   0   131524.55   136847.22   4224.21 o 
   4   2   0     3897.69     3407.47    532.64 o 
   6   2   0    16731.23    18218.89    908.43 o 
   8   2   0     7725.51     7195.86    401.65 o 
  10   2   0    49584.16    48902.91   1650.80 o 
  12   2   0   194179.73   183268.55   5187.79 o 
  14   2   0    61554.18    57878.62   3620.86 o 
  16   2   0    11205.00    13452.83   2008.45 o 
  18   2   0     1597.35     1571.88   1240.89 o 
  20   2   0     1803.29     5226.69   1751.32 o 
   2   3   0    32638.21    38294.30    993.74 o 
   4   3   0    37039.32    35794.08   1642.87 o 
   6   3   0     4743.05     5398.47    601.11 o 
   8   3   0   114818.48   115685.91   3341.28 o 
  10   3   0       71.60       -1.83    298.62 o 
  12   3   0     7806.07     7794.55    675.61 o 
  14   3   0      583.95       50.61    845.06 o 
  16   3   0     7374.01     7498.25   2795.43 o 
  18   3   0    18935.03    21904.94   2629.10 o 
  20   3   0    18430.88    23093.41   3969.05 o 
   0   4   0     5925.27     6661.45    353.31 o 
   2   4   0   125689.34   142013.14   3393.41 o 
   4   4   0   163732.52   162929.55   5153.12 o 
   6   4   0    47847.91    47613.46   2481.88 o 
   8   4   0   144196.41   140501.17   4803.73 o 
  10   4   0   309083.72   298336.78   8058.48 o 
  12   4   0   229490.17   216449.58   6100.38 o 
  14   4   0    31186.54    28331.43   2458.46 o 
  16   4   0    20987.08    19157.53   2269.46 o 
  18   4   0    27120.36    27833.69   2923.84 o 
  20   4   0      348.80     1442.14   1394.35 o 
   2   5   0     8687.57     9439.89    394.22 o 
   4   5   0     1335.14     1303.66    201.32 o 
   6   5   0     9392.84     5964.42    534.94 o 
   8   5   0    25806.63    24594.13   1508.08 o 
  10   5   0     2673.67     2637.04    475.12 o 
  12   5   0     5939.19     6149.95    667.74 o 
  14   5   0     3836.85     2535.23    549.29 o 
  16   5   0    18852.09    18714.33   2289.44 o 
  18   5   0      565.63     2845.59   1558.09 o 
   0   6   0   634746.00   693381.75  20595.22 o 
   2   6   0   332911.09   347829.91   8981.15 o 
   4   6   0   282897.00   283866.97   7399.26 o 
   6   6   0    18097.39    15762.10    877.05 o 
   8   6   0    43225.88    43124.89   1787.46 o 
  10   6   0    10981.50    11141.35    670.38 o 
  12   6   0     5257.93     7764.46   1145.74 o 
  14   6   0    14241.73    14886.06   1040.04 o 
  16   6   0    71689.28    65121.82   4187.17 o 
  18   6   0    31877.09    35629.17   3331.16 o 
   2   7   0    70767.95    70499.45   1828.14 o 
   4   7   0    28492.42    30389.51    940.50 o 
   6   7   0   110095.63    96972.88   2732.32 o 
   8   7   0   142610.69   129950.14   4425.85 o 
  10   7   0    24900.88    23855.89   1013.15 o 
  12   7   0      959.00     1260.22    501.34 o 
  14   7   0     8425.15     7205.79    818.78 o 
  16   7   0    84898.89    74944.70   5422.49 o 
  18   7   0    15919.61    16196.68   2374.41 o 
   0   8   0   297322.75   316676.78   9562.03 o 
   2   8   0   271920.09   281751.44   6681.18 o 
   4   8   0   272784.19   272344.78   6485.49 o 
   6   8   0    40251.11    40041.54   1331.65 o 
   8   8   0    19610.00    15994.71   1004.94 o 
  10   8   0    18415.42    20742.45   1272.08 o 
  12   8   0    43929.96    42917.05   1780.84 o 
  14   8   0     9875.78     8343.83    888.73 o 
  16   8   0    42679.79    38171.99   3143.67 o 
  18   8   0    25389.86    29684.22   3056.32 o 
   2   9   0     7382.77     7355.03    389.57 o 
   4   9   0     9614.01     9135.19    486.26 o 
   6   9   0     1620.02      434.79    378.31 o 
   8   9   0      492.86      170.31    415.63 o 
  10   9   0      719.44      350.97    499.67 o 
  12   9   0    14392.77    11843.33    958.64 o 
  14   9   0     6599.52     7558.10    879.55 o 
  16   9   0     2510.73     6637.69   1608.53 o 
  18   9   0     3790.14     5888.90   1783.76 o 
   0  10   0      197.48     -136.22    273.64 o 
   2  10   0    12674.21    14120.74    554.71 o 
   4  10   0    30079.48    27711.62   1122.72 o 
   6  10   0      425.28      175.58    296.13 o 
   8  10   0   105702.89    97984.02   3591.10 o 
  10  10   0   180125.63   174489.16   7221.56 o 
  12  10   0   162739.78   152041.14   4652.76 o 
  14  10   0    24222.33    21743.14   1377.33 o 
  16  10   0      394.62      266.41    788.97 o 
  18  10   0     9285.47    10059.46   2056.55 o 
   2  11   0    17892.62    18155.94    664.46 o 
   4  11   0      323.81      279.00    327.76 o 
   6  11   0    18340.09    17679.52    915.16 o 
   8  11   0    57656.20    56394.84   2389.06 o 
  10  11   0      433.33      218.64    545.60 o 
  12  11   0     1537.99     1139.72    768.62 o 
  14  11   0     4385.73     3946.85    803.16 o 
  16  11   0    14001.95    13649.75   1248.23 o 
  18  11   0     9316.17     8214.80   1899.29 o 
   0  12   0   265306.16   277087.34   8758.36 o 
   2  12   0    59260.70    61878.43   1617.64 o 
   4  12   0     2269.76     1568.52    334.84 o 
   6  12   0      644.39      383.69    320.55 o 
   8  12   0     3547.05     2569.38    603.10 o 
  10  12   0    12524.85    14833.25   1249.29 o 
  12  12   0    55022.04    57091.23   2596.01 o 
  14  12   0   115200.95   106785.46   3674.94 o 
  16  12   0    18153.06    17612.19   1387.74 o 
  18  12   0      563.79     3302.70   1997.60 o 
   2  13   0      622.38      623.34    275.77 o 
   4  13   0      371.59     -282.27    267.01 o 
   6  13   0       90.68     -115.76    277.88 o 
   8  13   0     6326.59     6185.42   1152.56 o 
  10  13   0    47906.48    48616.92   2310.72 o 
  12  13   0    25511.85    28626.75   1832.62 o 
  14  13   0      121.78     1074.41    693.44 o 
  16  13   0      702.01     1601.64    876.56 o 
   0  14   0   647940.06   653767.44  20036.38 o 
   2  14   0   379465.63   398361.47   8731.54 o 
   4  14   0     1025.22      935.00    303.26 o 
   6  14   0      817.91      -65.71    323.19 o 
   8  14   0    14847.20    14851.61   1608.26 o 
  10  14   0     3246.31     3530.47    853.23 o 
  12  14   0    10364.92    10380.81   1298.84 o 
  14  14   0    68928.70    64117.52   2978.88 o 
  16  14   0     9047.63     9775.26   1606.54 o 
   2  15   0     2476.60     2393.09    375.89 o 
   4  15   0     6228.07     6128.73    565.85 o 
   6  15   0      109.99     -308.62    373.44 o 
   8  15   0     1123.42     1831.14    982.82 o 
  10  15   0    12383.91    16620.39   1424.89 o 
  12  15   0    49534.10    51038.57   2572.87 o 
  14  15   0     8258.52     6626.44   2048.18 o 
  16  15   0       52.65     -895.53    898.19 o 
   0  16   0    74151.24    76813.87   3480.45 o 
   2  16   0    16449.59    15666.92    887.32 o 
   4  16   0    10560.68    10476.18    973.92 o 
   6  16   0     1672.43     1711.03    438.56 o 
   8  16   0     1095.19     1216.98    942.96 o 
  10  16   0    48508.19    50931.23   2534.73 o 
  12  16   0    73263.59    71397.43   3212.31 o 
  14  16   0    11948.95    14076.48   1994.19 o 
  16  16   0      117.67      742.77   1552.94 o 
   2  17   0     2906.12     2266.24    586.87 o 
   4  17   0     2386.66     2979.87    679.32 o 
   6  17   0    14930.65    13495.20    898.26 o 
   8  17   0     9976.47     9834.43   1505.12 o 
  10  17   0    10706.69    10181.99   1858.16 o 
  12  17   0     1182.85     1901.82   1464.38 o 
  14  17   0      876.87     1109.99   1214.64 o 
   0  18   0     2167.00     2149.38   1252.98 o 
   2  18   0      476.91     -301.76    509.99 o 
   4  18   0    17385.47    16294.95   1363.89 o 
   6  18   0       32.56     -268.66    752.57 o 
   8  18   0    49211.04    48055.10   3715.20 o 
  10  18   0    79539.73    78686.78   3454.80 o 
  12  18   0    37443.65    37763.38   4954.45 o 
  14  18   0    13857.13    14360.89   1642.60 o 
   2  19   0    42694.11    45113.45   5142.46 o 
   4  19   0    22201.92    22894.65   1514.38 o 
   6  19   0     5023.56     3301.88   1183.32 o 
   8  19   0     7609.13     7450.68   1169.37 o 
  10  19   0       61.50      449.52    789.89 o 
  12  19   0     9138.37     8221.69   1327.63 o 
  14  19   0      735.27     1931.75   1032.21 o 
   0  20   0    35327.21    40569.51   2676.55 o 
   2  20   0   108898.79   114482.94   6585.17 o 
   4  20   0    33838.21    35847.29   1633.88 o 
   6  20   0     1776.69     2266.41   1137.63 o 
   8  20   0     3108.67     2774.24    962.97 o 
  10  20   0     2524.43     4056.28   1080.24 o 
  12  20   0     1645.01     1293.67    991.60 o 
   2  21   0    13198.06    14584.51   1220.19 o 
   4  21   0      112.94       48.95    558.83 o 
   6  21   0    12111.83    14030.70   1509.69 o 
   8  21   0    35094.00    38410.08   2365.93 o 
  10  21   0     2849.50     1478.79    956.63 o 
  12  21   0     1965.84     1912.85   1069.81 o 
   0  22   0     3796.20     2712.42   1015.49 o 
   2  22   0    38606.93    37357.67   1717.89 o 
   4  22   0    82691.88    87258.82   3438.24 o 
   6  22   0    12727.33    16377.58   2018.36 o 
   8  22   0     6914.02     6852.78   1718.55 o 
  10  22   0    13339.63    15027.63   1722.15 o 
   2  23   0     1310.16     1782.96    674.20 o 
   4  23   0      148.86     -886.06    538.23 o 
   6  23   0     6826.17     8600.17   1392.21 o 
   8  23   0     9083.50     9038.77   2307.21 o 
  10  23   0     1725.90     1331.34   1081.07 o 
   0  24   0        6.49      379.50    859.78 o 
   2  24   0       22.60     -123.39    571.06 o 
   4  24   0       85.14     1290.85   1024.76 o 
   6  24   0     1201.71     -102.69   1232.88 o 
   8  24   0    12930.67    16657.51   1837.22 o 
   2  25   0       14.38      537.57    662.24 o 
   4  25   0     1183.64     -147.80   1007.22 o 
   6  25   0     4942.27     4076.29   1392.49 o 
   0  26   0    50739.79    50964.82   3163.59 o 
   2  26   0    12953.29    14212.77   1276.19 o 
   4  26   0    11115.49    13585.34   1861.34 o 
   2  27   0       89.39      -20.74    741.15 o 
   2   1   1      317.50      216.00     79.99 o 
   3   1   1     3165.85     3887.41    174.02 o 
   4   1   1    48396.81    53325.15   1042.54 o 
   5   1   1    12548.36    13566.13    358.42 o 
   6   1   1    17291.41    17060.96    667.38 o 
   7   1   1     4423.13     5023.05    215.59 o 
   8   1   1    62256.05    62492.22   1099.09 o 
   9   1   1    14894.73    15301.31    406.48 o 
  10   1   1    33370.64    33557.98    696.86 o 
  11   1   1    19515.92    20307.17    561.43 o 
  12   1   1      277.80     1416.20    462.89 o 
  13   1   1    11857.75    12454.10   1151.40 o 
  14   1   1      551.91      178.38    586.53 o 
  15   1   1      361.51      116.60    639.72 o 
  16   1   1      946.25     2339.89    870.22 o 
  17   1   1     1341.75      642.94    812.10 o 
  18   1   1     8791.50     9085.48   1954.54 o 
  19   1   1     6982.45     8414.58   1384.59 o 
  20   1   1     8904.09    12454.77   2353.57 o 
   1   2   1   230377.77   236011.86   8043.91 o 
   2   2   1   122069.34   131492.03   2611.75 o 
   3   2   1     9291.18     8298.45    478.00 o 
   4   2   1     4095.79     4166.86    214.88 o 
   5   2   1     3861.10     4533.07    235.61 o 
   6   2   1      161.06       66.81    130.85 o 
   7   2   1     8742.38     8112.15    376.26 o 
   8   2   1    59336.62    57619.60   1166.95 o 
   9   2   1    72891.23    69958.63   1412.37 o 
  10   2   1    78303.45    76696.19   1552.65 o 
  11   2   1    13961.26    14805.01    592.91 o 
  12   2   1     4187.75     6896.14   1686.22 o 
  13   2   1     5834.75     6605.83   1399.64 o 
  14   2   1     2788.58     2947.67    797.91 o 
  15   2   1      850.02     1357.20    727.24 o 
  16   2   1     7159.78     6464.67   1096.00 o 
  17   2   1      407.76      325.21    778.43 o 
  18   2   1       54.81      978.46    883.67 o 
  19   2   1     4549.06     4918.00   1164.79 o 
  20   2   1     4853.18     5368.48   1282.75 o 
   1   3   1    29598.70    30675.06    620.80 o 
   2   3   1    59208.90    67587.03   1368.75 o 
   3   3   1    13911.56    14828.98    439.26 o 
   4   3   1      102.90      122.69    195.20 o 
   5   3   1     7648.98    10132.61    540.75 o 
   6   3   1      859.36     1132.10    261.72 o 
   7   3   1    21138.56    21460.92    721.11 o 
   8   3   1      973.80      882.39    249.38 o 
   9   3   1      926.26      786.34    240.45 o 
  10   3   1    32507.45    32787.55    906.62 o 
  11   3   1    50675.87    49878.68   1250.55 o 
  12   3   1    18818.44    18281.83    709.33 o 
  13   3   1     8813.74     8521.87    514.52 o 
  14   3   1     1163.00     1040.28    661.51 o 
  15   3   1     1236.49     1145.79    752.52 o 
  16   3   1       95.88       49.88    709.58 o 
  17   3   1      865.37      535.24    799.42 o 
  18   3   1     4350.53     4380.11   1110.65 o 
  19   3   1     3327.66     4231.66   1113.52 o 
  20   3   1    15871.06    18498.59   1883.56 o 
   0   4   1    34463.70    37844.96    790.86 o 
   1   4   1    35769.53    38867.23    846.43 o 
   2   4   1      299.20      354.65     96.04 o 
   3   4   1    78746.41    78863.77   1447.22 o 
   4   4   1    48412.91    55767.22   1474.63 o 
   5   4   1    10555.28     9801.12    477.94 o 
   6   4   1      325.37      384.25    200.10 o 
   7   4   1        3.00      -31.01    203.89 o 
   8   4   1     1064.93     1098.65    269.15 o 
   9   4   1     7606.28     7657.38    467.95 o 
  10   4   1     9000.56    10773.14   1053.29 o 
  11   4   1     8989.88     8862.44    580.98 o 
  12   4   1    22636.75    24197.09    927.21 o 
  13   4   1    26867.47    24531.05    864.19 o 
  14   4   1     5882.39     6462.26   1151.31 o 
  15   4   1     2095.57     3180.15    879.49 o 
  16   4   1     3133.01     2633.79    909.84 o 
  17   4   1     3675.05     3133.41    986.92 o 
  18   4   1     1116.13     1819.75    954.77 o 
  19   4   1     1812.88     2351.65   1029.77 o 
  20   4   1     1354.66     1066.67    937.21 o 
   1   5   1     1178.18     1051.70    131.36 o 
   2   5   1    58427.09    58958.79   1272.49 o 
   3   5   1    90553.29    90810.63   1714.38 o 
   4   5   1    22466.29    23816.40   1086.61 o 
   5   5   1     3658.14     2638.89    338.56 o 
   6   5   1    22550.60    21263.03    712.27 o 
   7   5   1    74341.00    71549.19   2157.61 o 
   8   5   1    73836.25    68604.16   1652.51 o 
   9   5   1     7905.02     7696.98    462.43 o 
  10   5   1     3095.46     3424.63    348.42 o 
  11   5   1     5687.78     6550.41    456.74 o 
  12   5   1     1386.48     2062.49    354.23 o 
  13   5   1       65.65     -158.79    279.31 o 
  14   5   1     1345.66     1507.51    370.44 o 
  15   5   1    22333.83    24242.39   1725.99 o 
  16   5   1    17615.16    17819.16   1578.08 o 
  17   5   1    13231.07    13831.28   1510.90 o 
  18   5   1    31781.32    29846.37   2138.41 o 
  19   5   1     2602.65     3132.12   1031.08 o 
   0   6   1     4880.48     5073.51    238.79 o 
   1   6   1      111.66      159.01    108.91 o 
   2   6   1    19906.97    17433.94    684.12 o 
   3   6   1    31813.21    30237.13    635.92 o 
   4   6   1    13102.97    12851.62    666.98 o 
   5   6   1       20.87      144.52    113.92 o 
   6   6   1      113.74      544.68    212.47 o 
   7   6   1    21484.30    21376.38    902.33 o 
   8   6   1     8402.15     8382.37    652.68 o 
   9   6   1      157.57     -168.52    196.11 o 
  10   6   1    13857.80    13867.07    560.87 o 
  11   6   1     9637.66     9635.75    458.08 o 
  12   6   1    37247.86    34393.21   1055.68 o 
  13   6   1     9676.94    10135.54    604.67 o 
  14   6   1      275.08     1484.91    374.72 o 
  15   6   1     1148.57     1333.95    863.07 o 
  16   6   1      200.26     2235.55    872.76 o 
  17   6   1      271.76      525.70    850.26 o 
  18   6   1      523.62     2344.27    969.26 o 
  19   6   1      132.22       66.29    854.33 o 
   1   7   1     6079.34     6268.43    481.29 o 
   2   7   1     1340.37     1584.12    158.76 o 
   3   7   1      704.64     1419.08    231.84 o 
   4   7   1    12887.47    13019.27    390.87 o 
   5   7   1      422.44      337.71    126.33 o 
   6   7   1    20485.39    20584.40    505.59 o 
   7   7   1     1221.73      701.26    305.60 o 
   8   7   1     5827.48     6240.51    670.41 o 
   9   7   1     1971.65     1438.58    308.30 o 
  10   7   1     2695.09     2646.26    329.67 o 
  11   7   1      682.33      240.28    293.93 o 
  12   7   1      391.73       -9.82    293.55 o 
  13   7   1       37.42      400.45    329.53 o 
  14   7   1       18.32      316.61    353.73 o 
  15   7   1      118.01     1025.83    582.08 o 
  16   7   1      235.38      658.57   1161.02 o 
  17   7   1     1428.68     3729.95   1053.30 o 
  18   7   1      237.45     1235.68    820.62 o 
  19   7   1       23.60     1089.05    930.52 o 
   0   8   1   284713.09   298431.03   6445.08 o 
   1   8   1    34078.57    37576.97    729.76 o 
   2   8   1   123362.36   125143.21   2201.36 o 
   3   8   1    38565.61    41161.53   1314.50 o 
   4   8   1    30890.93    31959.60   1553.19 o 
   5   8   1    34347.48    31426.89   1094.64 o 
   6   8   1     1535.12     2780.98    358.41 o 
   7   8   1      293.18      174.51    157.39 o 
   8   8   1     2097.62     2027.60    359.66 o 
   9   8   1      359.37      154.92    238.34 o 
  10   8   1     9196.37     9260.75    640.59 o 
  11   8   1     1225.09     1331.53    346.15 o 
  12   8   1     2988.91     4077.12    457.36 o 
  13   8   1      722.02      545.77    348.21 o 
  14   8   1     1892.54     2066.61    434.32 o 
  15   8   1      186.82      270.92    367.75 o 
  16   8   1    11989.24    13586.23   1448.48 o 
  17   8   1    11462.31    13662.20   1494.63 o 
  18   8   1       85.22     -132.32    838.28 o 
  19   8   1      100.76     1734.47    964.83 o 
   1   9   1     7452.27     8203.37    315.51 o 
   2   9   1    22858.39    23844.24    834.64 o 
   3   9   1    33276.20    34458.83   1274.47 o 
   4   9   1     4716.40     4261.14    267.03 o 
   5   9   1    13695.80    13166.98    543.46 o 
   6   9   1    99816.63    97589.47   1854.16 o 
   7   9   1    94827.06    89175.70   1716.53 o 
   8   9   1    82818.02    78048.45   2090.19 o 
   9   9   1    15407.70    14223.37    704.90 o 
  10   9   1    19374.93    18247.40    966.81 o 
  11   9   1     1137.48     1713.62    440.95 o 
  12   9   1      470.97      589.91    342.51 o 
  13   9   1       94.88      278.37    336.61 o 
  14   9   1      998.55     1422.29    430.85 o 
  15   9   1    28750.28    27394.93   1092.71 o 
  16   9   1    35137.83    33174.08   2116.80 o 
  17   9   1    12154.80    11033.09   1439.31 o 
  18   9   1    16588.87    14339.40   1603.22 o 
  19   9   1       19.30     1090.60    904.60 o 
   0  10   1    15128.80    14599.46    687.96 o 
   1  10   1        0.27       11.43    131.61 o 
   2  10   1    17442.86    17716.41    548.39 o 
   3  10   1    31319.61    31057.99    726.99 o 
   4  10   1    71212.77    66550.72   1312.02 o 
   5  10   1   123312.61   119916.34   2182.20 o 
   6  10   1    23343.61    21470.71    593.09 o 
   7  10   1     5879.52     5902.61    300.31 o 
   8  10   1     3739.62     4062.01    430.66 o 
   9  10   1    10367.48    10516.86    848.87 o 
  10  10   1     7569.86     8397.73    729.20 o 
  11  10   1      806.76     1568.06    565.88 o 
  12  10   1      216.02     2748.81    908.86 o 
  13  10   1     3176.88     3169.39    550.91 o 
  14  10   1       90.46     -359.46    364.31 o 
  15  10   1     4916.56     5059.30    584.32 o 
  16  10   1      328.81     1015.56    558.36 o 
  17  10   1    14417.93    16108.08   1586.82 o 
  18  10   1     2831.59     3178.09   1004.88 o 
   1  11   1      261.67      369.73    147.97 o 
   2  11   1      558.73      399.53    156.61 o 
   3  11   1    11651.19    11194.11    378.54 o 
   4  11   1     1793.39     1670.34    215.09 o 
   5  11   1    13987.51    14441.30    480.34 o 
   6  11   1     1155.45      420.68    227.51 o 
   7  11   1    28391.47    27404.62    716.30 o 
   8  11   1     1500.82     1547.41    376.82 o 
   9  11   1     2453.28     1865.42    473.84 o 
  10  11   1      847.15      904.41    447.28 o 
  11  11   1     3196.86     4108.53    635.24 o 
  12  11   1      372.16      517.62    395.77 o 
  13  11   1    11990.10    11728.42    736.46 o 
  14  11   1      126.16      613.39    435.94 o 
  15  11   1     9661.51    11500.65    792.28 o 
  16  11   1      527.26      898.86    479.83 o 
  17  11   1        3.39      425.80    849.54 o 
  18  11   1    12046.80    13206.11   1861.86 o 
   0  12   1    38661.84    39748.34   1274.75 o 
   1  12   1    20852.28    21663.28    540.78 o 
   2  12   1    17727.76    18912.49    881.00 o 
   3  12   1      130.71       87.31    161.11 o 
   4  12   1    11183.82    12317.31    456.35 o 
   5  12   1    19675.47    19925.76    669.32 o 
   6  12   1     2084.62     2021.67    241.09 o 
   7  12   1    23667.30    22754.71    663.95 o 
   8  12   1    46358.21    43996.23   1435.55 o 
   9  12   1    53552.08    54794.11   1878.72 o 
  10  12   1    74319.55    71230.06   2995.65 o 
  11  12   1    17741.28    18355.45   1113.37 o 
  12  12   1    38837.50    38618.66   1351.74 o 
  13  12   1      825.15      999.45    436.79 o 
  14  12   1      140.42     2875.43    895.23 o 
  15  12   1      838.78     2526.82    529.21 o 
  16  12   1      480.80      898.36    503.58 o 
  17  12   1     6668.96     7155.72   1517.59 o 
  18  12   1      898.08     2517.78   1488.15 o 
   1  13   1     3263.89     3980.08    413.57 o 
   2  13   1     8933.24     9393.01    420.55 o 
   3  13   1       93.19     -219.68    167.22 o 
   4  13   1     1903.66     1693.07    255.34 o 
   5  13   1     1337.27      728.52    239.87 o 
   6  13   1       27.43      -73.32    197.37 o 
   7  13   1      971.46      835.77    235.39 o 
   8  13   1     5150.55     4249.61    724.93 o 
   9  13   1     2172.17     1936.30    548.19 o 
  10  13   1     2186.92     2395.32    831.61 o 
  11  13   1      745.06     1678.11    523.87 o 
  12  13   1     4602.67     5274.59    793.07 o 
  13  13   1     3602.81     2782.71    559.44 o 
  14  13   1      222.08      230.71    437.52 o 
  15  13   1      288.70      527.38    509.44 o 
  16  13   1     1004.85      627.85    537.57 o 
  17  13   1     1604.70     2089.13   1046.57 o 
   0  14   1    85563.71    87548.23   2443.57 o 
   1  14   1    20729.12    20554.02    597.10 o 
   2  14   1    17569.89    18332.04    761.74 o 
   3  14   1      158.69     -206.79    198.61 o 
   4  14   1      251.43       62.85    197.06 o 
   5  14   1      736.01      271.06    221.84 o 
   6  14   1     2715.13     2291.64    302.29 o 
   7  14   1      268.05     -188.65    292.47 o 
   8  14   1        5.18     -137.37    496.87 o 
   9  14   1     2246.13     2729.39    707.79 o 
  10  14   1     1657.53     2248.69    604.11 o 
  11  14   1       55.39      214.83    459.68 o 
  12  14   1     9008.71     8186.65    813.52 o 
  13  14   1     8254.47     8223.92    869.25 o 
  14  14   1    15908.60    16597.24   1016.29 o 
  15  14   1     5490.05     6156.53    804.54 o 
  16  14   1    16446.01    15963.63   1774.55 o 
  17  14   1     2965.50     3234.58    908.93 o 
   1  15   1    14402.20    15488.82    699.89 o 
   2  15   1      168.64      -18.39    199.17 o 
   3  15   1    12671.29    13381.36    739.67 o 
   4  15   1      343.13       66.79    247.86 o 
   5  15   1       13.94     -364.32    236.68 o 
   6  15   1     8130.56     7303.10    444.37 o 
   7  15   1     4134.23     3960.58    746.72 o 
   8  15   1    41226.38    37891.55   1580.07 o 
   9  15   1    14326.19    15433.75   1063.42 o 
  10  15   1    32864.08    32416.28   1515.37 o 
  11  15   1    22963.35    25311.98   1605.03 o 
  12  15   1     9362.48     9893.67    881.94 o 
  13  15   1     1997.23     2240.79    794.47 o 
  14  15   1       38.40      973.19    562.64 o 
  15  15   1      226.07      205.63    576.30 o 
  16  15   1     2756.58     3192.75   1194.73 o 
   0  16   1   171991.44   177234.67   4958.16 o 
   1  16   1   106805.55   112741.32   2266.86 o 
   2  16   1    70800.48    72233.18   1519.81 o 
   3  16   1     2549.21     2139.22    370.28 o 
   4  16   1     4960.70     5313.70    546.64 o 
   5  16   1       15.09     -106.62    270.01 o 
   6  16   1       77.46     -129.36    264.53 o 
   7  16   1     4567.00     4032.31    563.49 o 
   8  16   1    14291.83    14383.07   2427.64 o 
   9  16   1    19263.66    19738.30   1213.99 o 
  10  16   1     5651.15     8191.25    931.32 o 
  11  16   1     2032.86     2233.13    623.56 o 
  12  16   1     3483.15     5911.84   1006.11 o 
  13  16   1    13051.92    15487.93   1143.28 o 
  14  16   1    13110.68    12477.51   1042.12 o 
  15  16   1     3346.81     3607.55    753.67 o 
  16  16   1     4031.69     3398.82    774.19 o 
   1  17   1    12438.21    12627.28    574.56 o 
   2  17   1    10305.27    11660.93    631.88 o 
   3  17   1    13073.40    12505.11    808.08 o 
   4  17   1     4143.05     3835.95    465.39 o 
   5  17   1      758.56     1123.69    356.23 o 
   6  17   1     3351.22     3288.92    445.01 o 
   7  17   1     3009.00     2156.52    621.12 o 
   8  17   1       69.97      667.37    530.26 o 
   9  17   1     1671.87     2547.87    673.19 o 
  10  17   1     7860.26     8609.15    860.35 o 
  11  17   1    22982.71    26314.25   1431.25 o 
  12  17   1    14627.50    16179.54   1122.35 o 
  13  17   1     4260.38     4755.79    940.29 o 
  14  17   1     3081.15     3860.16    921.87 o 
  15  17   1     1323.13     1819.95    715.31 o 
   0  18   1       78.77     -491.62    397.22 o 
   1  18   1     7846.61     7595.56    496.44 o 
   2  18   1     3027.86     3466.97    606.79 o 
   3  18   1     1851.85     1606.09    382.25 o 
   4  18   1     5103.60     4471.47    516.71 o 
   5  18   1       66.15      351.26    350.08 o 
   6  18   1     3801.49     3654.54    819.73 o 
   7  18   1     1741.67      925.02    582.76 o 
   8  18   1     3681.35     5106.54    779.32 o 
   9  18   1      212.12     1141.24    615.13 o 
  10  18   1    30539.08    28537.23   1565.38 o 
  11  18   1     7693.17     8570.17    906.73 o 
  12  18   1    37889.89    39922.53   2426.67 o 
  13  18   1    19988.59    20744.64   1358.47 o 
  14  18   1     5760.97     6484.46    920.88 o 
  15  18   1      750.67     2065.90   1012.17 o 
   1  19   1     5665.91     5825.16    695.83 o 
   2  19   1    28118.99    27241.98   1117.10 o 
   3  19   1     1620.03     1717.46    685.25 o 
   4  19   1     2860.83     3749.00    506.19 o 
   5  19   1       32.22      364.17    374.90 o 
   6  19   1     2121.45     3067.73    709.37 o 
   7  19   1      994.44     1244.28    614.75 o 
   8  19   1     8284.24     8339.59    939.82 o 
   9  19   1      784.54     1455.94    596.86 o 
  10  19   1      117.87      530.81    563.15 o 
  11  19   1      911.54     1005.54    606.60 o 
  12  19   1     1793.41     2641.40    681.67 o 
  13  19   1      576.80     1280.79    658.11 o 
  14  19   1       30.15     2076.59    796.12 o 
   0  20   1     3991.00     4035.64    621.87 o 
   1  20   1        6.76     -550.97    373.76 o 
   2  20   1     5530.49     7085.00    684.42 o 
   3  20   1      762.96      870.20    500.66 o 
   4  20   1       42.83      147.46    370.18 o 
   5  20   1      346.02      638.52    369.52 o 
   6  20   1     3494.38     4565.15   1261.75 o 
   7  20   1     4069.40     3817.02   1399.15 o 
   8  20   1     5895.23     5796.44    870.30 o 
   9  20   1     2751.71     1829.36    654.88 o 
  10  20   1    12934.01    12615.45   1062.31 o 
  11  20   1     3772.20     4192.05    786.01 o 
  12  20   1     6970.24     7935.15   1078.56 o 
  13  20   1     6642.05     6452.77    935.40 o 
   1  21   1      103.69      200.51    400.70 o 
   2  21   1     3063.30     3372.88    735.61 o 
   3  21   1      999.55     1747.00    787.99 o 
   4  21   1     1436.54     1237.51    492.40 o 
   5  21   1     1990.11     1676.28    589.38 o 
   6  21   1     3415.49     3055.78    772.67 o 
   7  21   1     5958.89     6945.73    951.01 o 
   8  21   1    11849.54    11775.96   1042.93 o 
   9  21   1       98.92      889.06    623.84 o 
  10  21   1      641.42     1303.83    739.76 o 
  11  21   1       26.66     1185.87    656.81 o 
  12  21   1      972.16     2261.42    759.98 o 
   0  22   1    99688.42   104080.27   3823.19 o 
   1  22   1    10941.54    10349.05    796.50 o 
   2  22   1    42207.78    43463.56   1517.12 o 
   3  22   1    16755.27    13944.35    916.77 o 
   4  22   1     5734.55     6406.17    613.69 o 
   5  22   1    18939.20    19465.97   1366.11 o 
   6  22   1      115.40      386.44    616.31 o 
   7  22   1     2157.55     2223.63    691.74 o 
   8  22   1        4.38      134.99    608.04 o 
   9  22   1      348.18     1536.25    672.88 o 
  10  22   1      440.34     1421.23    697.66 o 
  11  22   1       16.51      501.75    892.03 o 
   1  23   1     2036.67     1980.71    511.00 o 
   2  23   1      833.93     1075.52    479.92 o 
   3  23   1      840.85     1134.71    460.12 o 
   4  23   1     9536.35     8580.12    652.47 o 
   5  23   1    11622.56    13106.89   1642.25 o 
   6  23   1    13066.05    12355.89   1105.17 o 
   7  23   1    22586.73    26441.76   1812.14 o 
   8  23   1    15180.21    16304.24   1248.72 o 
   9  23   1     5855.62     5845.29    967.04 o 
  10  23   1     3539.32     4686.05    932.78 o 
   0  24   1     4258.98     4511.08    986.04 o 
   1  24   1        8.09     -560.15    410.82 o 
   2  24   1    20371.37    21150.00    975.01 o 
   3  24   1    12789.58    11970.17    784.58 o 
   4  24   1    40583.09    43204.43   2625.60 o 
   5  24   1    18957.72    22080.07   2050.34 o 
   6  24   1    14468.92    16915.65   1587.78 o 
   7  24   1        1.90      379.77    694.44 o 
   8  24   1     1794.05     1851.91    755.78 o 
   9  24   1     6894.77     5584.70    956.42 o 
   1  25   1      635.18      962.64    485.55 o 
   2  25   1     1839.89     1921.03    521.06 o 
   3  25   1     1694.10     1060.56    497.60 o 
   4  25   1       15.30     -249.58    695.52 o 
   5  25   1     1909.04     3077.38    856.27 o 
   6  25   1      655.51      222.62    707.43 o 
   7  25   1     3629.87     2450.60    859.81 o 
   0  26   1        9.49      299.63    733.31 o 
   1  26   1     1016.09     1944.38    559.18 o 
   2  26   1     1521.98      889.16    533.46 o 
   3  26   1        5.76      -97.96    742.87 o 
   4  26   1       31.99      315.44    711.26 o 
   5  26   1      357.46     -590.66    744.09 o 
   1  27   1       11.93      222.34    532.57 o 
   2  27   1      481.13      802.33    552.38 o 
   2   0   2   293866.03   307656.59   8904.42 o 
   3   0   2   233325.50   242171.73   7062.47 o 
   4   0   2    16600.40    15375.29    718.53 o 
   5   0   2     1941.57     3831.07    318.66 o 
   6   0   2     2621.23     2973.06    311.89 o 
   7   0   2    10180.95    10637.44    456.86 o 
   8   0   2       74.33      238.28    214.29 o 
   9   0   2    44679.37    44365.63   1267.82 o 
  10   0   2    11615.54    10824.24    533.84 o 
  11   0   2     8737.26     8906.40    754.54 o 
  12   0   2     1521.54     1317.75    489.92 o 
  13   0   2    82758.21    79658.85   4428.93 o 
  14   0   2     5386.65     3807.69   1181.75 o 
  15   0   2    43563.66    42525.30   4016.52 o 
  16   0   2    40157.95    38771.30   2995.05 o 
  17   0   2     8899.15     9919.34   1920.58 o 
  18   0   2     2281.13     3390.84   1480.28 o 
  19   0   2      941.04     1282.54   1321.35 o 
  20   0   2      635.98     1449.87   1483.04 o 
   1   1   2    43853.33    29968.69   1523.73 o 
   2   1   2   158577.36   162497.56   2976.69 o 
   3   1   2    24301.03    26738.66    564.46 o 
   4   1   2     1620.05     1292.32    126.90 o 
   5   1   2    66089.96    68377.75   1333.63 o 
   6   1   2    11172.25    12359.49    359.60 o 
   7   1   2    13057.52    12759.10    386.62 o 
   8   1   2    29117.92    26780.86    595.02 o 
   9   1   2    36734.13    37335.75    781.74 o 
  10   1   2      549.48      404.90    147.19 o 
  11   1   2   119240.13   120115.86   2130.41 o 
  12   1   2     7304.96     7206.04    479.96 o 
  13   1   2    11576.15    12082.17   1295.75 o 
  14   1   2     8314.91     8998.90   1094.11 o 
  15   1   2      151.59      997.92    686.53 o 
  16   1   2    27106.46    24877.60   1810.02 o 
  17   1   2      182.03      754.68    845.39 o 
  18   1   2     6439.62     7855.45   1345.74 o 
  19   1   2     4594.32     5988.03   1236.99 o 
  20   1   2       92.34     1457.27    988.01 o 
   0   2   2    32939.57    19485.20   1267.19 o 
   1   2   2   118499.24   141563.17   2375.32 o 
   2   2   2   119441.17   131168.47   2261.61 o 
   3   2   2     4883.79     5591.16    365.30 o 
   4   2   2    16707.56    17747.08    645.47 o 
   5   2   2     6898.45     7882.25    429.41 o 
   6   2   2       44.36       37.85    178.37 o 
   7   2   2       41.97       38.16    137.98 o 
   8   2   2    15017.12    15779.11    455.05 o 
   9   2   2     2952.01     3262.68    272.50 o 
  10   2   2    82651.91    80588.29   1503.74 o 
  11   2   2    67126.36    67639.79   1559.53 o 
  12   2   2    13624.19    13576.76    584.82 o 
  13   2   2    44974.93    41404.73   1626.00 o 
  14   2   2     8342.36     8190.13   1069.68 o 
  15   2   2    17256.22    19890.69   1575.23 o 
  16   2   2     3213.56     3454.79    940.03 o 
  17   2   2     2718.45     2315.30    916.77 o 
  18   2   2      385.31     1274.36    897.68 o 
  19   2   2       79.25     2279.96    989.85 o 
  20   2   2      104.14     1589.03    996.83 o 
   1   3   2    65329.30    68218.81   1137.96 o 
   2   3   2    71803.40    75400.72   1212.44 o 
   3   3   2      589.57      195.27     93.23 o 
   4   3   2    16419.57    14320.35    470.99 o 
   5   3   2     5587.44     5891.27    283.60 o 
   6   3   2    30197.31    28734.40    749.56 o 
   7   3   2      183.40      440.09    166.12 o 
   8   3   2    67092.55    67565.74   1473.26 o 
   9   3   2    13957.45    15217.46    667.14 o 
  10   3   2     2896.22     2951.48    344.56 o 
  11   3   2     6741.81     8160.98    476.54 o 
  12   3   2     5717.56     6172.22    443.33 o 
  13   3   2     3212.16     2786.45    369.96 o 
  14   3   2    12105.51    12287.26   1239.96 o 
  15   3   2    12764.09    12130.72   1310.43 o 
  16   3   2     1007.39       75.39    689.93 o 
  17   3   2    26436.79    25274.14   1888.12 o 
  18   3   2      743.48     1220.21    913.71 o 
  19   3   2    31854.65    31127.50   2265.33 o 
  20   3   2     2367.34     4143.04   1180.54 o 
   0   4   2   123632.06   128827.52   2433.03 o 
   1   4   2    17794.82    19843.39    435.23 o 
   2   4   2    78230.35    80289.78   1316.30 o 
   3   4   2    30932.70    33200.89    733.76 o 
   4   4   2     1764.97     2074.05    269.45 o 
   5   4   2   106406.46   110494.45   2273.69 o 
   6   4   2     1846.23     3042.52    257.31 o 
   7   4   2    46077.57    47881.36   1191.85 o 
   8   4   2     5685.65     7655.66    507.70 o 
   9   4   2   171200.17   165743.73   3601.48 o 
  10   4   2    78294.01    76271.74   1882.22 o 
  11   4   2   154983.77   148216.08   3054.80 o 
  12   4   2    45679.57    42269.75   1163.60 o 
  13   4   2    44940.18    44021.98   1221.38 o 
  14   4   2    13132.39    14860.18   1940.76 o 
  15   4   2    11385.48    11264.18   1262.01 o 
  16   4   2        3.25      516.97    759.09 o 
  17   4   2    16262.82    13604.20   1486.71 o 
  18   4   2       23.02      926.41    909.31 o 
  19   4   2     2930.87     2350.01   1079.94 o 
  20   4   2      391.76     1561.71   1251.32 o 
   1   5   2    50506.78    56333.94   1430.10 o 
   2   5   2    23140.66    24812.01    515.10 o 
   3   5   2    24739.86    23692.98    965.13 o 
   4   5   2    18166.43    17899.50   1536.44 o 
   5   5   2     6170.49     6208.25    282.48 o 
   6   5   2    44703.50    43505.16   1040.77 o 
   7   5   2    60938.44    58772.14   1435.89 o 
   8   5   2      429.26      254.02    214.67 o 
   9   5   2     5122.85     4883.35    382.87 o 
  10   5   2     9914.11     9580.63    499.51 o 
  11   5   2      527.46      482.05    261.60 o 
  12   5   2     3738.64     4059.93    410.62 o 
  13   5   2      274.90      109.87    295.90 o 
  14   5   2     5018.66     6584.85    599.78 o 
  15   5   2      197.73      943.39    705.24 o 
  16   5   2       53.66     -236.63    704.89 o 
  17   5   2      347.28     1152.03    839.44 o 
  18   5   2     2505.88     3087.93   1063.79 o 
  19   5   2     9674.12     9189.35   1432.29 o 
   0   6   2   316092.63   341160.38   6844.54 o 
   1   6   2   324666.13   350412.47   5524.77 o 
   2   6   2    44630.87    45353.57   2077.15 o 
   3   6   2   112514.71   112679.53   1853.82 o 
   4   6   2      938.08      605.52    133.07 o 
   5   6   2   123399.91   119038.37   2134.43 o 
   6   6   2     9541.19     9606.82    469.91 o 
   7   6   2      197.19       22.12    177.62 o 
   8   6   2     1205.60      931.52    230.23 o 
   9   6   2    21350.53    20073.60    745.70 o 
  10   6   2      246.00      257.73    250.32 o 
  11   6   2     2735.06     3305.87    376.67 o 
  12   6   2     9833.64    10838.51    642.23 o 
  13   6   2       56.23      200.61    305.97 o 
  14   6   2    43698.65    41449.32   1240.95 o 
  15   6   2    15625.81    14836.36   1403.49 o 
  16   6   2    19132.97    16438.96   1521.77 o 
  17   6   2    29222.79    29422.02   2040.95 o 
  18   6   2     1733.76      804.64    915.31 o 
  19   6   2     1985.65     3326.43   1083.55 o 
   1   7   2    22434.71    22850.44    474.72 o 
   2   7   2    15655.85    18990.28    595.65 o 
   3   7   2    54436.41    54642.16    991.04 o 
   4   7   2    27190.04    29359.71    635.50 o 
   5   7   2   115211.97   113995.03   1982.90 o 
   6   7   2    48912.38    49898.56   1038.05 o 
   7   7   2   279348.09   266959.66   5008.27 o 
   8   7   2     2142.33     2132.86    320.99 o 
   9   7   2    61341.34    56004.18   1376.39 o 
  10   7   2    12692.90    11996.02    558.66 o 
  11   7   2     5614.93     5971.11    525.47 o 
  12   7   2     2726.76     2041.63    378.96 o 
  13   7   2    10278.42    10174.25    622.94 o 
  14   7   2      262.89     -265.08    319.22 o 
  15   7   2    31697.65    29863.06   1333.33 o 
  16   7   2      500.97      305.63    762.53 o 
  17   7   2    21860.23    26508.92   1971.18 o 
  18   7   2    20468.12    23828.33   1962.90 o 
  19   7   2       71.26     1542.33    915.89 o 
   0   8   2    76291.69    72215.66   1614.07 o 
   1   8   2   278936.28   288597.38   4430.54 o 
   2   8   2    95437.30    98875.64   1855.23 o 
   3   8   2   219409.88   228351.09   3869.40 o 
   4   8   2     4750.70     5114.46    242.34 o 
   5   8   2    75757.91    70626.70   1314.22 o 
   6   8   2    12876.93    12352.82    642.34 o 
   7   8   2     2625.02     2718.93    245.82 o 
   8   8   2     1785.96     1922.92    296.83 o 
   9   8   2    23860.81    23929.10    843.12 o 
  10   8   2    10510.69    10067.91    664.06 o 
  11   8   2     8479.90     7872.51    624.51 o 
  12   8   2    11766.40    11814.54    660.60 o 
  13   8   2     2097.69     2332.48    422.82 o 
  14   8   2    43739.84    40920.11   1263.08 o 
  15   8   2     3274.37     4124.01    524.19 o 
  16   8   2     7809.69     7651.20   1173.64 o 
  17   8   2    25749.44    30911.84   2132.20 o 
  18   8   2      471.84     1303.73    951.45 o 
  19   8   2     4800.52     4482.11   1089.50 o 
   1   9   2      151.92      291.44    128.90 o 
   2   9   2     8241.43     8667.73    314.45 o 
   3   9   2     7912.59     6566.25    483.37 o 
   4   9   2     4542.20     4994.72    538.70 o 
   5   9   2    32427.48    29971.03    720.62 o 
   6   9   2    31428.70    29707.99    717.59 o 
   7   9   2     7565.41     6652.94    447.28 o 
   8   9   2     9163.00     8143.67    445.91 o 
   9   9   2       57.46      -22.30    246.83 o 
  10   9   2       54.58     -219.11    309.59 o 
  11   9   2     2178.62     2162.05    454.13 o 
  12   9   2     9108.15     8786.78    853.68 o 
  13   9   2     5637.14     4671.94    510.69 o 
  14   9   2    10189.35     9087.73    672.50 o 
  15   9   2      769.13     2551.11    485.09 o 
  16   9   2       35.76      854.46    784.42 o 
  17   9   2     3698.88     4433.67   1073.76 o 
  18   9   2      919.87     1979.86    956.47 o 
  19   9   2    10673.52     9959.43   1737.17 o 
   0  10   2     2381.11     2092.76    282.43 o 
   1  10   2      220.16      125.26    138.89 o 
   2  10   2    20720.73    21067.16    511.93 o 
   3  10   2      327.67       80.16    217.11 o 
   4  10   2    26355.65    24817.71    596.40 o 
   5  10   2     4851.68     4708.25    281.49 o 
   6  10   2     2945.30     2191.69    258.72 o 
   7  10   2    20949.37    21207.91    563.89 o 
   8  10   2     7979.19     7976.23    533.96 o 
   9  10   2    68455.82    67055.67   2077.94 o 
  10  10   2    95831.10    91355.98   2685.68 o 
  11  10   2   114548.92   109524.05   2888.84 o 
  12  10   2    33183.07    33613.01   1301.76 o 
  13  10   2    33297.66    31864.97   1128.33 o 
  14  10   2     2070.40     2378.25    484.36 o 
  15  10   2     5825.68     6514.28    631.26 o 
  16  10   2       90.26       10.59    470.60 o 
  17  10   2     5004.03     6583.84   1206.54 o 
  18  10   2       31.65     1352.68   1025.94 o 
   1  11   2      484.99      414.58    191.61 o 
   2  11   2    13181.36    13386.66    407.19 o 
   3  11   2    30126.01    30818.39    864.57 o 
   4  11   2     1199.71     1295.34    210.45 o 
   5  11   2      289.25      195.23    171.84 o 
   6  11   2    12470.85    12613.36    633.03 o 
   7  11   2     3761.87     3487.48    391.34 o 
   8  11   2     3275.94     3079.96    621.06 o 
   9  11   2     3813.74     3769.34    547.02 o 
  10  11   2     3042.49     3787.98    585.30 o 
  11  11   2       22.73      318.76    426.38 o 
  12  11   2       21.00      524.23    422.35 o 
  13  11   2     3442.91     3970.32    529.96 o 
  14  11   2     9442.63    10162.67    738.71 o 
  15  11   2    19135.93    19204.31    968.01 o 
  16  11   2     2028.66     1525.62    519.69 o 
  17  11   2    16638.80    16837.95   2778.57 o 
  18  11   2       32.73     2503.98   1386.73 o 
   0  12   2    24949.20    25304.01    893.30 o 
   1  12   2   104116.35   106946.40   1807.16 o 
   2  12   2    22664.99    23583.69    569.39 o 
   3  12   2     2104.37     2112.11    212.10 o 
   4  12   2     9460.81     9749.02    383.56 o 
   5  12   2     3736.18     2616.19    322.89 o 
   6  12   2     1027.70     1021.22    222.55 o 
   7  12   2     3566.75     3410.13    352.25 o 
   8  12   2     5608.72     6814.11    520.54 o 
   9  12   2      541.62      595.50    458.91 o 
  10  12   2    24923.85    27423.29   1313.33 o 
  11  12   2    13237.22    14349.31    982.44 o 
  12  12   2     8352.01     8779.72   1111.96 o 
  13  12   2    36595.71    35899.52   1326.97 o 
  14  12   2     9294.18     8733.48    711.77 o 
  15  12   2    22939.34    23658.35   1148.87 o 
  16  12   2    12285.66    10665.71    862.24 o 
  17  12   2     1297.48     2170.52   1265.59 o 
  18  12   2      378.50      474.08   1114.80 o 
   1  13   2     4224.93     4188.43    282.20 o 
   2  13   2    68254.88    70252.81   1288.69 o 
   3  13   2    21909.07    24396.08   1099.62 o 
   4  13   2    13994.05    13378.39    437.06 o 
   5  13   2     3509.80     3579.66    289.13 o 
   6  13   2     3284.26     2821.57    283.25 o 
   7  13   2     3586.37     2737.36    283.48 o 
   8  13   2    15529.02    15175.45   1097.17 o 
   9  13   2    42983.57    40933.41   1603.56 o 
  10  13   2       27.72      -76.92    460.86 o 
  11  13   2    39726.11    39363.81   1626.97 o 
  12  13   2     7170.52     8810.05    731.57 o 
  13  13   2     6485.99     7121.72    699.64 o 
  14  13   2     1337.44     1350.54    519.41 o 
  15  13   2      703.82     1353.31    545.99 o 
  16  13   2    14571.14    13635.34    965.65 o 
  17  13   2     1617.81     1909.94   1520.26 o 
   0  14   2    29733.32    30998.22   1150.13 o 
   1  14   2   377354.44   383112.69   6190.47 o 
   2  14   2    71859.36    73832.48   1364.95 o 
   3  14   2    64392.10    64778.60   1212.52 o 
   4  14   2     9539.21     9064.78    361.90 o 
   5  14   2      990.86      525.22    228.98 o 
   6  14   2      128.35      -60.62    206.28 o 
   7  14   2     9318.11     8775.87    566.42 o 
   8  14   2     4366.31     4217.36    643.70 o 
   9  14   2    23456.35    22189.03   1203.45 o 
  10  14   2     6958.82     8029.76    841.54 o 
  11  14   2      374.64     1502.36    567.36 o 
  12  14   2      555.34      393.43    515.22 o 
  13  14   2    18088.01    18576.29   1111.98 o 
  14  14   2     6197.28     6630.85    750.45 o 
  15  14   2    20749.70    21557.04   1172.74 o 
  16  14   2     4910.99     6797.26    862.01 o 
  17  14   2      600.92     1792.05    688.29 o 
   1  15   2     2509.97     3719.00    357.74 o 
   2  15   2    26748.82    26712.56    682.61 o 
   3  15   2    13491.42    13384.54    883.44 o 
   4  15   2      953.34      695.73    256.74 o 
   5  15   2     4784.24     5733.17    413.38 o 
   6  15   2      382.84     -162.36    245.31 o 
   7  15   2      272.63     -179.40    317.68 o 
   8  15   2      334.97       78.70    512.12 o 
   9  15   2     6256.41     8809.35    869.05 o 
  10  15   2      974.65     1293.56    562.76 o 
  11  15   2    31524.48    30440.78   1526.99 o 
  12  15   2      306.85     1471.45    615.29 o 
  13  15   2    18974.35    18559.43   1150.46 o 
  14  15   2     6267.55     7677.06    859.22 o 
  15  15   2       13.42      926.34    589.66 o 
  16  15   2     6375.81     7853.64    902.17 o 
   0  16   2      295.41     -143.93    382.35 o 
   1  16   2     7979.14     8437.22    652.52 o 
   2  16   2    14678.87    16680.85   1143.99 o 
   3  16   2     7216.21     7362.16    496.14 o 
   4  16   2    31364.90    32305.32   1296.34 o 
   5  16   2       60.24     -380.74    257.74 o 
   6  16   2    12473.24    12159.97    544.12 o 
   7  16   2       44.84     -298.38    358.12 o 
   8  16   2     4933.36     6009.97    767.49 o 
   9  16   2    12605.55    12143.03   1760.27 o 
  10  16   2    28439.12    30175.07   1498.78 o 
  11  16   2    17832.13    18871.78   2277.90 o 
  12  16   2    24314.41    24046.28   1634.09 o 
  13  16   2    18509.88    19229.32   1191.52 o 
  14  16   2     2915.46     3092.69    762.92 o 
  15  16   2     1488.51     1510.47    651.91 o 
  16  16   2       22.12      840.02    611.05 o 
   1  17   2      334.17      324.63    303.88 o 
   2  17   2      164.70     -234.14    277.83 o 
   3  17   2     1007.10      838.71    373.54 o 
   4  17   2     1298.46      362.03    330.18 o 
   5  17   2      130.48      -43.89    345.98 o 
   6  17   2    10188.93    10220.57    790.26 o 
   7  17   2     2191.92     2098.39    608.27 o 
   8  17   2    14458.97    16565.35   1120.79 o 
   9  17   2     3314.90     3146.86    691.41 o 
  10  17   2     5183.70     6801.10    984.22 o 
  11  17   2     1739.81     3320.07    679.65 o 
  12  17   2     6484.30     6058.96    820.49 o 
  13  17   2       21.77      693.66    705.61 o 
  14  17   2     7312.64     9314.50   1484.56 o 
  15  17   2     3696.91     4655.86   1235.20 o 
   0  18   2    14127.67    15625.48    858.63 o 
   1  18   2     1179.87     1467.47    315.67 o 
   2  18   2     6226.36     5896.76    661.15 o 
   3  18   2      124.37       18.35    336.73 o 
   4  18   2     1902.82     1811.42    410.36 o 
   5  18   2       32.52      -13.60    311.19 o 
   6  18   2      873.10     1696.25    494.63 o 
   7  18   2     3223.82     2426.73   1216.41 o 
   8  18   2     4062.47     4399.67    765.73 o 
   9  18   2    46068.26    44635.00   1871.57 o 
  10  18   2     5350.95     5989.24    907.25 o 
  11  18   2    32025.68    31236.96   1753.10 o 
  12  18   2    11414.97    12118.41   1173.06 o 
  13  18   2    11669.99    15144.25   1178.12 o 
  14  18   2    11317.77    13317.32   1139.80 o 
  15  18   2     7860.74     8519.11   1111.30 o 
   1  19   2     7147.76     7444.65    628.60 o 
   2  19   2      670.94      726.07    475.30 o 
   3  19   2    20734.82    22789.86   1121.28 o 
   4  19   2    11042.91    11068.75    697.87 o 
   5  19   2       62.90      -59.13    333.19 o 
   6  19   2     4008.24     4543.97    776.48 o 
   7  19   2    18138.03    16595.94   1180.73 o 
   8  19   2      286.56      933.64    601.28 o 
   9  19   2     1307.50     1484.64    720.83 o 
  10  19   2     1006.70      587.95    667.23 o 
  11  19   2     2066.95     3130.90    727.79 o 
  12  19   2      312.29      933.49    623.57 o 
  13  19   2     3081.13     2573.96   1028.08 o 
  14  19   2      339.01     1035.02   1177.78 o 
   0  20   2    67356.08    71798.88   2225.48 o 
   1  20   2    13945.59    15060.77    871.48 o 
   2  20   2    40559.36    39753.66   1244.49 o 
   3  20   2    32556.50    33714.72   1144.99 o 
   4  20   2      161.83     -249.43    449.35 o 
   5  20   2    16113.82    15345.85    788.34 o 
   6  20   2     5578.96     3647.06    917.70 o 
   7  20   2       19.80      998.60    723.33 o 
   8  20   2      386.46      870.03    630.60 o 
   9  20   2     1347.12     1734.12    738.97 o 
  10  20   2     2437.89     3042.55    725.45 o 
  11  20   2      535.64     1896.99    675.72 o 
  12  20   2     3320.56     4084.31    992.62 o 
  13  20   2      387.79     1417.72    735.02 o 
   1  21   2     3318.24     2792.50    524.54 o 
   2  21   2      108.70      189.43    417.41 o 
   3  21   2     1890.95     1107.65    568.51 o 
   4  21   2     3506.13     2572.57    527.48 o 
   5  21   2    11576.29     9938.37    956.36 o 
   6  21   2     2736.90     3261.29    783.24 o 
   7  21   2    26278.86    28918.71   1601.41 o 
   8  21   2       33.08     -652.62    636.82 o 
   9  21   2    15322.69    16212.46   1176.78 o 
  10  21   2     4773.01     4868.67    842.54 o 
  11  21   2     1986.24     1008.06    673.18 o 
  12  21   2     2165.99     2315.43    842.79 o 
   0  22   2     2398.73     2759.06    837.75 o 
   1  22   2    15790.32    16310.40    946.64 o 
   2  22   2     6304.44     6906.20    982.34 o 
   3  22   2    30212.79    32457.97   1451.11 o 
   4  22   2    12937.61    12518.25    880.55 o 
   5  22   2    26420.26    27853.11   1703.00 o 
   6  22   2      496.18     2453.61    771.29 o 
   7  22   2      213.21      520.98    696.61 o 
   8  22   2     1233.57     1677.49    696.54 o 
   9  22   2     5611.43     5628.78    860.11 o 
  10  22   2     1393.80     1381.86    709.56 o 
  11  22   2     2200.59     3464.76   1022.73 o 
   1  23   2      316.29      312.92    479.05 o 
   2  23   2     5084.58     6183.34   1098.44 o 
   3  23   2      638.16      757.30    481.21 o 
   4  23   2      504.52      464.26    488.56 o 
   5  23   2        1.58     -550.21    611.09 o 
   6  23   2    13319.13    18503.79   1500.94 o 
   7  23   2      521.88     1559.40    785.13 o 
   8  23   2    16884.71    18123.13   1291.55 o 
   9  23   2      586.10     1153.45   1233.93 o 
  10  23   2      166.90      172.80    676.03 o 
   0  24   2     3036.93     3875.63    905.84 o 
   1  24   2     1730.31     1697.93    565.77 o 
   2  24   2      619.76      366.55    464.63 o 
   3  24   2      458.40      410.43    477.27 o 
   4  24   2     5986.65     4496.22   1637.91 o 
   5  24   2     5463.28     6697.61   1280.42 o 
   6  24   2       69.66      181.72    694.98 o 
   7  24   2     3023.44     3221.48    845.64 o 
   8  24   2     5075.38     4987.15   1061.15 o 
   9  24   2    12166.88    12605.91   1251.86 o 
   1  25   2       60.10      111.50    451.04 o 
   2  25   2     5846.13     5698.78    643.57 o 
   3  25   2      222.48     -186.46    455.05 o 
   4  25   2     2934.84     3257.70    875.35 o 
   5  25   2      541.77     -448.60    867.91 o 
   6  25   2      183.11      817.03    770.24 o 
   7  25   2     6008.17     5136.25   1001.53 o 
   0  26   2     8246.76     9109.33   1121.68 o 
   1  26   2    17369.76    19693.50   1010.41 o 
   2  26   2     2601.92     2127.32    628.16 o 
   3  26   2      277.86      127.60    634.80 o 
   4  26   2      130.67     1068.61    783.94 o 
   5  26   2     7095.94     8429.09   1198.12 o 
   1  27   2       54.18     1099.28    557.63 o 
   2  27   2    12664.31    12778.28    878.71 o 
   1   1   3    28040.23    25980.77    839.43 o 
   2   1   3   127427.31   130155.90   2392.86 o 
   3   1   3    11256.95    12822.44    338.18 o 
   4   1   3   130776.39   139302.66   2572.75 o 
   5   1   3      967.16     1242.62    143.56 o 
   6   1   3      895.26     1193.54    150.61 o 
   7   1   3    56028.66    54877.27   1103.93 o 
   8   1   3      420.79      492.21    201.50 o 
   9   1   3    74294.82    75071.46   1478.84 o 
  10   1   3    13430.20    13426.44    594.34 o 
  11   1   3     6090.46     7559.62    677.96 o 
  12   1   3    37283.68    35405.58   1069.53 o 
  13   1   3      822.27      958.62    629.99 o 
  14   1   3     4093.99     3467.74    827.48 o 
  15   1   3       49.32       86.81    640.23 o 
  16   1   3        8.91      425.33    723.58 o 
  17   1   3    14256.57    14780.90   1542.35 o 
  18   1   3       14.09     1094.36    870.62 o 
  19   1   3    20933.83    23123.70   1968.00 o 
  20   1   3     1262.39     2231.51   1026.15 o 
   0   2   3    78973.89    82360.97   1802.91 o 
   1   2   3   232863.77   240387.00   4262.83 o 
   2   2   3    16394.04    19461.66    396.00 o 
   3   2   3     9274.96    10787.21    329.98 o 
   4   2   3      101.79       59.58     93.82 o 
   5   2   3    25850.75    29338.48    664.47 o 
   6   2   3     2987.68     3840.84    255.28 o 
   7   2   3    16024.70    15837.44    591.58 o 
   8   2   3    60266.34    60392.49   1134.25 o 
   9   2   3    32022.62    31949.90    695.27 o 
  10   2   3    20611.42    19013.44    633.30 o 
  11   2   3    30870.47    33434.71    850.43 o 
  12   2   3     6090.76     7359.13    526.56 o 
  13   2   3     1573.41     1361.59    819.67 o 
  14   2   3     2942.53     2573.80    774.82 o 
  15   2   3     1808.04     2029.76    791.85 o 
  16   2   3     4616.02     4712.90   1030.38 o 
  17   2   3     6397.62     6253.65   1138.70 o 
  18   2   3     9260.97     9422.35   1389.32 o 
  19   2   3     2318.12     3435.89   1090.63 o 
  20   2   3     3254.26     2453.93   1058.09 o 
   1   3   3     4965.86     4741.69    345.07 o 
   2   3   3    46427.62    51027.18    949.24 o 
   3   3   3    21523.65    23944.21    492.03 o 
   4   3   3     4367.53     4868.90    234.52 o 
   5   3   3     8265.17     8033.60    387.17 o 
   6   3   3    38993.96    38014.94    869.65 o 
   7   3   3    11046.78    12163.68    462.76 o 
   8   3   3    14706.90    14837.80    539.77 o 
   9   3   3    15226.59    16220.22    559.88 o 
  10   3   3    12936.17    13234.21    523.57 o 
  11   3   3     3164.94     3413.38    387.78 o 
  12   3   3    27257.70    25565.55    838.12 o 
  13   3   3      446.21      224.16    310.44 o 
  14   3   3     2212.76     2462.21    772.53 o 
  15   3   3     7537.96     7299.93   1079.07 o 
  16   3   3     4273.20     3409.00    952.66 o 
  17   3   3     2134.18     2666.94    941.23 o 
  18   3   3      696.95     1891.97    948.79 o 
  19   3   3      229.49     3406.95   1092.17 o 
  20   3   3     4309.17     6057.31   1268.36 o 
   0   4   3    56786.43    61763.75   1228.64 o 
   1   4   3    67980.14    72250.03   1183.13 o 
   2   4   3     3960.62     4890.73    234.73 o 
   3   4   3    41424.77    44519.06    873.43 o 
   4   4   3   186494.27   192365.14   3323.02 o 
   5   4   3       81.25      262.23    138.07 o 
   6   4   3    53523.75    53556.04   1165.43 o 
   7   4   3      359.28      517.29    161.77 o 
   8   4   3    18331.75    19749.33    581.37 o 
   9   4   3    13770.11    14008.81    638.96 o 
  10   4   3    24598.98    24743.83    776.26 o 
  11   4   3    33914.23    36054.70   1124.68 o 
  12   4   3     2147.97     2189.14    359.36 o 
  13   4   3     1914.78     2201.18    395.81 o 
  14   4   3    28306.01    28289.55   1393.50 o 
  15   4   3      301.90      431.80    671.94 o 
  16   4   3     1342.39     1137.88    784.89 o 
  17   4   3      542.60     -426.94    756.45 o 
  18   4   3     8005.76     9504.16   1402.12 o 
  19   4   3     1403.09     2277.01   1006.49 o 
  20   4   3     1640.02     3882.14   1148.65 o 
   1   5   3     1623.28     1689.47    122.20 o 
   2   5   3   100301.53   100071.01   1615.98 o 
   3   5   3    21535.74    21930.25    460.40 o 
   4   5   3      229.88      350.51    122.38 o 
   5   5   3     2018.28     2483.89    220.32 o 
   6   5   3       82.36        8.22    131.18 o 
   7   5   3    41844.53    43547.60   1016.28 o 
   8   5   3     4348.28     3984.25    344.42 o 
   9   5   3    49421.15    49744.73   1311.85 o 
  10   5   3    24172.11    23310.12    808.68 o 
  11   5   3     2144.29     2746.54    335.62 o 
  12   5   3     2986.45     3080.69    432.96 o 
  13   5   3      693.12      431.03    316.91 o 
  14   5   3    22916.29    22606.44   1052.89 o 
  15   5   3     2290.86     2859.81    860.49 o 
  16   5   3     9121.71    11253.68   1356.08 o 
  17   5   3    34196.61    32873.28   2161.36 o 
  18   5   3      472.17     2038.82    923.81 o 
  19   5   3    31771.82    34159.05   2339.87 o 
   0   6   3    15077.73    16218.67    455.87 o 
   1   6   3    50880.88    52982.22    860.77 o 
   2   6   3     3165.28     3175.90    223.48 o 
   3   6   3    25583.16    26079.99    651.60 o 
   4   6   3    46177.33    46928.43    859.34 o 
   5   6   3     3341.69     2724.25    261.88 o 
   6   6   3     9592.57     8969.51    368.57 o 
   7   6   3    14271.65    15775.22    837.69 o 
   8   6   3      600.15      400.63    226.06 o 
   9   6   3    25730.43    24589.66    828.44 o 
  10   6   3     8237.29     8332.66    512.68 o 
  11   6   3    31219.77    28760.16    925.07 o 
  12   6   3      339.21      527.17    340.73 o 
  13   6   3     4671.36     5265.64    487.32 o 
  14   6   3    13271.32    16241.47   1088.95 o 
  15   6   3      991.70     1884.76    794.91 o 
  16   6   3     3471.58     3109.92    921.64 o 
  17   6   3      710.01      927.89    847.35 o 
  18   6   3      347.02      222.57    813.91 o 
  19   6   3      880.92     2406.31   1011.43 o 
   1   7   3      341.56      305.61    112.13 o 
   2   7   3    22268.76    21874.85    790.05 o 
   3   7   3      432.78      615.25    169.65 o 
   4   7   3     4129.25     5169.79    452.12 o 
   5   7   3     3529.88     3640.25    496.68 o 
   6   7   3     1098.13     1224.53    219.98 o 
   7   7   3    15295.19    15670.53    528.95 o 
   8   7   3     2762.87     2658.54    514.83 o 
   9   7   3     5067.43     4891.54    813.51 o 
  10   7   3      165.51      383.70    305.84 o 
  11   7   3     2781.25     2541.66    430.22 o 
  12   7   3      660.55     1157.74    381.61 o 
  13   7   3      548.77      389.66    330.11 o 
  14   7   3      165.87      720.12    368.47 o 
  15   7   3      579.53     1155.75    563.08 o 
  16   7   3      954.33      748.87    799.82 o 
  17   7   3        8.11     1474.30    877.78 o 
  18   7   3      875.63     1051.56    954.33 o 
  19   7   3      401.41     1254.07    929.03 o 
   0   8   3    11700.06    13638.65    444.57 o 
   1   8   3   226578.05   234526.34   3315.04 o 
   2   8   3     5674.76     5074.48    209.88 o 
   3   8   3    18820.92    15679.28   1006.50 o 
   4   8   3    45779.04    48106.41    913.19 o 
   5   8   3     6061.98     6589.98    368.37 o 
   6   8   3    14309.06    13683.01    445.96 o 
   7   8   3    14295.87    14805.71    528.88 o 
   8   8   3      912.83      810.94    200.08 o 
   9   8   3     8177.37     8318.10    478.07 o 
  10   8   3     8859.90     8335.54    617.50 o 
  11   8   3     7678.60     7585.38    630.87 o 
  12   8   3     2234.15     2016.77    428.01 o 
  13   8   3      213.08     1110.69    367.61 o 
  14   8   3    12378.09    11752.35    704.76 o 
  15   8   3    14253.53    14300.70    795.14 o 
  16   8   3     4558.51     3333.56   1145.60 o 
  17   8   3     3385.85     4509.87   1060.35 o 
  18   8   3     2989.70     3991.74   1066.02 o 
  19   8   3      870.81     1603.05    968.03 o 
   1   9   3      124.08      166.83    125.95 o 
   2   9   3    15143.80    15191.14    394.54 o 
   3   9   3      463.56      400.30    135.37 o 
   4   9   3      162.19      140.12    139.06 o 
   5   9   3     4318.28     4130.06    242.42 o 
   6   9   3    53623.83    49409.88    957.30 o 
   7   9   3    43124.95    41247.50   1372.04 o 
   8   9   3    34449.07    32256.23    885.28 o 
   9   9   3    70320.04    70329.83   1685.97 o 
  10   9   3     1320.98      656.26    476.51 o 
  11   9   3     5342.25     5777.81    597.18 o 
  12   9   3     1121.65     1039.61    425.87 o 
  13   9   3     1657.55     1877.48    419.06 o 
  14   9   3    19892.12    19913.94    914.67 o 
  15   9   3     3979.86     3264.09    516.93 o 
  16   9   3     7983.39     9332.35   1282.79 o 
  17   9   3    14616.92    14692.06   1560.99 o 
  18   9   3     1892.75     1721.51    961.84 o 
  19   9   3     6884.67     8969.57   1684.89 o 
   0  10   3     3584.72     3821.20    340.61 o 
   1  10   3    38360.53    37858.60    717.49 o 
   2  10   3      111.87     -159.12    129.08 o 
   3  10   3    33993.31    35398.66    782.95 o 
   4  10   3    40593.12    39612.75    788.87 o 
   5  10   3    19274.11    19296.06    516.85 o 
   6  10   3    15744.02    14913.73    444.78 o 
   7  10   3      223.88     -263.98    171.31 o 
   8  10   3     3233.79     3245.11    298.48 o 
   9  10   3      590.73     1256.68    449.39 o 
  10  10   3     8388.22     9054.42    927.09 o 
  11  10   3     1937.64     3308.52    895.92 o 
  12  10   3     6523.43     6904.32    659.80 o 
  13  10   3      170.52     1113.08    410.01 o 
  14  10   3    18064.60    18195.14    889.95 o 
  15  10   3     2249.80     1403.04    470.80 o 
  16  10   3      109.78      787.43    541.97 o 
  17  10   3      534.69      -30.09   1003.98 o 
  18  10   3    11877.14    12365.60   1878.10 o 
   1  11   3    17524.56    17586.74    441.46 o 
   2  11   3    33268.96    32933.02    663.53 o 
   3  11   3    21860.29    22551.02    902.53 o 
   4  11   3     3822.42     3833.35    246.94 o 
   5  11   3     2887.89     2601.53    300.68 o 
   6  11   3    70704.59    70107.64   1318.64 o 
   7  11   3     8500.39     7865.82    357.82 o 
   8  11   3    38808.86    36391.51   1951.97 o 
   9  11   3      140.63     -186.65    355.91 o 
  10  11   3    12682.26    12725.38   1426.43 o 
  11  11   3        7.98     -237.94    396.26 o 
  12  11   3    19305.55    19116.16   1019.87 o 
  13  11   3      741.17     1095.43    441.51 o 
  14  11   3      300.20      572.75    408.81 o 
  15  11   3      444.45      535.25    458.04 o 
  16  11   3     2706.98     3512.76    601.96 o 
  17  11   3     8387.63     8421.15   1583.08 o 
  18  11   3      239.38     2563.40   1406.25 o 
   0  12   3    13919.00    11969.31   1011.74 o 
   1  12   3    24871.83    24269.15    557.73 o 
   2  12   3     8260.66     8441.47    353.83 o 
   3  12   3      102.06      468.53    169.17 o 
   4  12   3      431.04       73.19    172.40 o 
   5  12   3     1057.89      645.96    237.21 o 
   6  12   3     6457.23     6927.54    344.72 o 
   7  12   3     4365.48     4504.89    355.49 o 
   8  12   3    18318.88    17727.30    897.24 o 
   9  12   3    48153.42    45687.97   1745.24 o 
  10  12   3      455.49      866.54    521.48 o 
  11  12   3    48368.98    45502.03   2102.73 o 
  12  12   3     1510.05     1615.24    507.68 o 
  13  12   3    12055.46    11673.46    891.28 o 
  14  12   3     1498.33     1135.23    499.45 o 
  15  12   3     1541.80     2786.05    593.53 o 
  16  12   3     6569.93     6012.68    720.15 o 
  17  12   3       11.28     1821.25   1100.17 o 
  18  12   3     2285.43     4096.01   1351.47 o 
   1  13   3      619.48      493.51    186.57 o 
   2  13   3       48.51      455.47    195.65 o 
   3  13   3     6031.59     5501.97    272.46 o 
   4  13   3      100.00     -301.52    171.43 o 
   5  13   3       68.62     -237.46    178.07 o 
   6  13   3     6258.30     6497.47    352.55 o 
   7  13   3     3681.69     4086.44    594.00 o 
   8  13   3      530.82      198.17    463.52 o 
   9  13   3     1373.08     1866.21    709.79 o 
  10  13   3        3.21      271.05    459.63 o 
  11  13   3     3530.04     3166.56    562.81 o 
  12  13   3     1935.36     2316.54    561.33 o 
  13  13   3      213.99      547.76    494.50 o 
  14  13   3     4049.00     3843.57    610.19 o 
  15  13   3     4602.97     4375.31    670.38 o 
  16  13   3      651.45      943.91    548.61 o 
  17  13   3    10418.55    10648.18   1344.23 o 
   0  14   3     1297.09     1223.32    397.53 o 
   1  14   3    52435.20    55397.97   1041.19 o 
   2  14   3     1394.92      968.35    276.12 o 
   3  14   3     8519.79     8658.53    624.81 o 
   4  14   3      571.60      233.22    187.93 o 
   5  14   3     8837.93     9007.75    405.69 o 
   6  14   3     1217.87      856.33    240.53 o 
   7  14   3       25.40     -304.48    266.82 o 
   8  14   3      438.32     -194.13    434.10 o 
   9  14   3       11.45      675.06    518.86 o 
  10  14   3     1949.28     1993.95    601.56 o 
  11  14   3     1024.20      540.27    520.83 o 
  12  14   3     1452.91      881.64    589.07 o 
  13  14   3     2773.80     2016.22    607.29 o 
  14  14   3       61.91      -28.86    531.19 o 
  15  14   3    18235.13    19698.43   1121.74 o 
  16  14   3      263.32      329.57    551.93 o 
  17  14   3     3540.06     3773.06    838.18 o 
   1  15   3     2142.83     2040.99    341.62 o 
   2  15   3    70390.94    72446.96   1785.48 o 
   3  15   3     1422.65     1054.38    234.12 o 
   4  15   3    22462.32    21901.80    651.69 o 
   5  15   3    24552.37    26101.78    760.94 o 
   6  15   3        6.52     -475.84    237.92 o 
   7  15   3    61044.48    61023.06   1801.41 o 
   8  15   3     3858.62     3209.30    648.59 o 
   9  15   3    40075.83    40379.21   1659.13 o 
  10  15   3    16659.74    17253.77   1140.98 o 
  11  15   3     3091.86     2373.76    654.91 o 
  12  15   3    20724.96    20034.47   1574.86 o 
  13  15   3       28.77      385.40    559.42 o 
  14  15   3       58.71     -176.86    545.27 o 
  15  15   3     2958.55     2822.06   1034.18 o 
  16  15   3     1594.88      804.80    637.69 o 
   0  16   3    29060.71    30491.40   1145.82 o 
   1  16   3    79662.59    83069.90   1547.14 o 
   2  16   3     2607.96     1818.77    398.07 o 
   3  16   3    83388.26    87330.26   1768.61 o 
   4  16   3      947.79      831.43    353.76 o 
   5  16   3    10970.77    11316.99    528.55 o 
   6  16   3      430.27      103.81    267.54 o 
   7  16   3    12749.35    11558.12    722.36 o 
   8  16   3    20043.89    19619.05   1190.13 o 
   9  16   3     2263.53     2250.74    634.79 o 
  10  16   3    15128.48    16344.00   1169.78 o 
  11  16   3      130.02       90.31    591.73 o 
  12  16   3      610.13      675.69    620.06 o 
  13  16   3      332.55      791.09    583.72 o 
  14  16   3     1839.14     1195.66    660.42 o 
  15  16   3     7063.68     8716.01    948.44 o 
  16  16   3     1694.34     2844.48    729.86 o 
   1  17   3     2580.44     2813.48    327.82 o 
   2  17   3    27003.44    28381.82    873.77 o 
   3  17   3     4289.13     4414.43    477.69 o 
   4  17   3     2120.18     2103.98    333.61 o 
   5  17   3     7607.56     6643.12    508.34 o 
   6  17   3      689.86      232.06    326.37 o 
   7  17   3     2395.25     2023.71    617.49 o 
   8  17   3      570.81     1108.42    596.30 o 
   9  17   3     9040.86     9498.81    958.80 o 
  10  17   3    22898.36    22581.40   1368.06 o 
  11  17   3     7823.19     7127.87    938.04 o 
  12  17   3     9890.24    11851.90   1005.27 o 
  13  17   3     7893.02     7784.16    900.46 o 
  14  17   3     3653.84     3587.44   1093.51 o 
  15  17   3      505.36     1616.68    936.31 o 
   0  18   3    37821.41    38396.71   1397.30 o 
   1  18   3     4628.46     3679.35    374.28 o 
   2  18   3       16.74      122.69    326.37 o 
   3  18   3     9462.69    11229.94    649.50 o 
   4  18   3    35817.25    36427.65   1132.36 o 
   5  18   3    16477.73    16737.93    760.15 o 
   6  18   3    13627.91    12450.86   1521.95 o 
   7  18   3       27.74      194.06    628.86 o 
   8  18   3     3151.03     4099.04    760.19 o 
   9  18   3    23003.38    23313.35   2089.38 o 
  10  18   3    13613.76    14972.17   1200.39 o 
  11  18   3    33771.40    34599.77   1750.33 o 
  12  18   3      789.46     1289.76    631.37 o 
  13  18   3     7888.54     7127.78   1141.70 o 
  14  18   3     7142.42     8516.23    978.28 o 
  15  18   3      850.98     1103.91    868.93 o 
   1  19   3      525.83      529.54    370.55 o 
   2  19   3        1.21     -418.23    336.29 o 
   3  19   3    12656.59    13536.89    824.58 o 
   4  19   3      374.14      325.15    416.42 o 
   5  19   3        4.41      399.18    333.03 o 
   6  19   3      588.23      840.19    773.37 o 
   7  19   3     1239.27     2323.47    664.25 o 
   8  19   3     2569.43     2794.90    818.39 o 
   9  19   3      567.41        2.22    603.67 o 
  10  19   3      494.40     1373.21    680.18 o 
  11  19   3     2940.41     2857.17    801.64 o 
  12  19   3      876.00     1617.40    642.97 o 
  13  19   3       34.86      487.28    616.52 o 
  14  19   3    15838.21    17210.07   1275.99 o 
   0  20   3     9988.84     8677.54    865.66 o 
   1  20   3     1955.35     1573.52    473.25 o 
   2  20   3    12911.45    12983.83    780.58 o 
   3  20   3     1942.62     2349.47    470.52 o 
   4  20   3     1157.64      996.84    415.27 o 
   5  20   3    12641.40    13183.08    815.08 o 
   6  20   3      932.71     2939.50    717.74 o 
   7  20   3     2114.94     2967.02    719.76 o 
   8  20   3      328.85      183.83    602.10 o 
   9  20   3    16734.75    17260.01   1322.91 o 
  10  20   3       29.16      434.47    673.36 o 
  11  20   3     9597.65    10689.78   1029.41 o 
  12  20   3      350.21     1585.38    707.97 o 
  13  20   3     7921.11     7328.04   1152.54 o 
   1  21   3     1357.56     1383.60    466.90 o 
   2  21   3     7108.05     7635.70   1044.22 o 
   3  21   3       81.06      114.42    421.91 o 
   4  21   3     1983.48     1429.11    468.45 o 
   5  21   3     3388.84     3166.38    625.44 o 
   6  21   3    11342.71    10520.77   1309.53 o 
   7  21   3     9047.46    10010.99   1069.14 o 
   8  21   3       17.79      781.11    671.93 o 
   9  21   3     6754.14     7180.17   1021.31 o 
  10  21   3       43.05      772.49    641.97 o 
  11  21   3      147.25      842.21    699.06 o 
  12  21   3       77.25     1113.22    683.32 o 
   0  22   3    14501.06    15410.47   1339.22 o 
   1  22   3    61875.20    66467.09   1965.53 o 
   2  22   3      212.47     -870.17    435.09 o 
   3  22   3    28460.01    31152.47   1223.37 o 
   4  22   3    25141.13    24759.24   1223.28 o 
   5  22   3     2452.87     3491.06    823.12 o 
   6  22   3    12869.13    13339.40   2318.36 o 
   7  22   3        7.06      323.60    674.83 o 
   8  22   3     2097.01     1986.52    887.27 o 
   9  22   3     1697.12     1803.87    767.67 o 
  10  22   3     1539.89     1916.68    725.92 o 
  11  22   3      550.17     1353.49    731.24 o 
   1  23   3      900.02     1712.86    544.44 o 
   2  23   3       61.48       99.70    466.67 o 
   3  23   3     3361.24     3434.55    608.76 o 
   4  23   3       26.21       -7.58    603.45 o 
   5  23   3     6119.78     4683.67   1012.72 o 
   6  23   3    30781.50    31789.60   1914.04 o 
   7  23   3    11404.37    11344.45   1219.36 o 
   8  23   3    12311.95    14164.38   1721.13 o 
   9  23   3    20904.34    23718.16   1681.60 o 
  10  23   3      554.57     1237.99    775.41 o 
   0  24   3     4735.51     4221.92    924.40 o 
   1  24   3     7995.53     8967.44    814.70 o 
   2  24   3      638.32      130.14    503.84 o 
   3  24   3    20772.58    21681.80   1136.75 o 
   4  24   3     2302.50     1863.17   1883.46 o 
   5  24   3     7164.79     7543.24   1183.47 o 
   6  24   3      215.11      -62.16    773.23 o 
   7  24   3     4674.97     4053.52   1043.33 o 
   8  24   3     1602.16     1643.32    934.78 o 
   9  24   3     3366.03     3689.74   1190.95 o 
   1  25   3     1070.00      902.72    553.02 o 
   2  25   3     6713.43     8908.35    833.95 o 
   3  25   3     4890.96     5015.89    655.68 o 
   4  25   3      294.31     -287.78    787.67 o 
   5  25   3     1172.45     1270.58   1062.77 o 
   6  25   3    11045.10    11877.00   1250.54 o 
   7  25   3       71.05     -697.83    706.38 o 
   0  26   3     4527.83     5823.22    975.18 o 
   1  26   3      708.96     1258.59    522.21 o 
   2  26   3     2845.45     2871.44    606.30 o 
   3  26   3     2408.56     2354.11    934.21 o 
   4  26   3       82.25       26.25    720.57 o 
   5  26   3       84.11      256.34    767.49 o 
   1  27   3      990.18      698.22    540.90 o 
   0   0   4    32907.16    38771.46   2077.73 o 
   1   0   4    72148.58    89765.16   2146.13 o 
   2   0   4   174169.20   188299.16   4893.92 o 
   3   0   4    49859.07    57550.93   1820.40 o 
   4   0   4    61661.68    65719.83   2077.68 o 
   5   0   4   100607.46   105688.94   3254.63 o 
   6   0   4    10113.38    11504.90   1256.42 o 
   7   0   4    24941.71    28933.13   1028.76 o 
   8   0   4    45650.45    44394.18   1454.76 o 
   9   0   4    36820.44    36313.81   1278.47 o 
  10   0   4     3589.98     2983.15    380.89 o 
  11   0   4       85.97      160.98    235.01 o 
  12   0   4      931.66      885.32    761.49 o 
  13   0   4     2773.27     1909.18   2070.04 o 
  14   0   4      210.11      758.11    927.93 o 
  15   0   4    28728.31    32760.02   2829.74 o 
  16   0   4       65.17     -299.62    989.26 o 
  17   0   4    33559.82    30808.76   2978.39 o 
  18   0   4        2.53     -185.17   1178.13 o 
  19   0   4      145.56     1787.02   1364.75 o 
  20   0   4     2709.83     5204.02   1736.49 o 
   1   1   4    94715.96   103145.08   1657.55 o 
   2   1   4    69069.09    77300.26   1468.73 o 
   3   1   4   191662.89   206860.58   4021.17 o 
   4   1   4   164527.13   166670.94   3312.06 o 
   5   1   4      837.17      768.80    151.81 o 
   6   1   4    65722.28    62369.83   1366.10 o 
   7   1   4    92973.40    91166.12   1851.52 o 
   8   1   4    97968.66    94498.32   1932.33 o 
   9   1   4    25784.57    24600.53    684.74 o 
  10   1   4    82439.04    80500.77   1733.93 o 
  11   1   4    29010.58    27753.96    719.35 o 
  12   1   4    42797.11    42322.26   1273.07 o 
  13   1   4      256.08      551.92    587.14 o 
  14   1   4      121.93      -51.77    589.50 o 
  15   1   4    19284.03    19696.70   1562.51 o 
  16   1   4    12948.95    12672.91   1463.45 o 
  17   1   4    13336.62    14287.97   1517.58 o 
  18   1   4     4219.27     3338.26   1046.36 o 
  19   1   4     1052.14     1526.85    993.28 o 
  20   1   4      649.66     2640.99   1049.93 o 
   0   2   4      328.70     1350.28    214.01 o 
   1   2   4    29562.58    24930.60    537.21 o 
   2   2   4    31378.41    32915.46    625.46 o 
   3   2   4    42211.70    41392.07   1074.22 o 
   4   2   4    28290.82    32675.38    680.07 o 
   5   2   4    31613.18    30700.40    656.74 o 
   6   2   4    15839.10    15354.72    441.93 o 
   7   2   4     9372.12    10029.41    672.58 o 
   8   2   4     1815.74     1705.26    189.43 o 
   9   2   4    91451.68    90649.23   1756.28 o 
  10   2   4       96.46      244.40    150.15 o 
  11   2   4    98648.06    92839.98   2192.87 o 
  12   2   4       52.68      175.40    279.35 o 
  13   2   4    10102.30     8399.87    774.14 o 
  14   2   4     3230.54     3642.65    804.80 o 
  15   2   4     3451.92     2623.01    849.91 o 
  16   2   4     1687.26     1493.66    836.43 o 
  17   2   4     2983.54     2484.78    913.09 o 
  18   2   4      520.82      745.09    924.37 o 
  19   2   4     2220.00     2771.32   1168.77 o 
  20   2   4     5754.91     5990.48   1332.36 o 
   1   3   4     7462.81     6927.63    201.46 o 
   2   3   4     2500.22     2917.17    232.82 o 
   3   3   4     5427.39     7093.35    236.37 o 
   4   3   4   129395.37   132653.27   2734.63 o 
   5   3   4     5571.34     6014.20    241.63 o 
   6   3   4    33973.23    35677.71    839.16 o 
   7   3   4    14789.27    15085.30    481.46 o 
   8   3   4    68230.83    71282.26   1628.23 o 
   9   3   4    27298.01    28855.43    832.89 o 
  10   3   4     4771.14     5148.67    354.59 o 
  11   3   4     1015.22     1332.36    349.04 o 
  12   3   4    10850.38    11274.41    721.78 o 
  13   3   4     6963.28     5996.64    539.66 o 
  14   3   4    34327.09    31686.04   1780.25 o 
  15   3   4     4336.49     5469.04    966.19 o 
  16   3   4    62167.18    61028.87   2818.44 o 
  17   3   4     6343.70     6956.86   1195.61 o 
  18   3   4    28046.86    27352.31   2139.08 o 
  19   3   4     9808.80    11880.72   1554.43 o 
  20   3   4    26186.82    27705.56   2584.66 o 
   0   4   4     4014.36     4370.96    203.68 o 
   1   4   4     7410.65     8247.04    247.71 o 
   2   4   4    71383.94    76191.34   1392.78 o 
   3   4   4    36202.61    39501.29    763.84 o 
   4   4   4    62371.15    64938.37   1176.88 o 
   5   4   4    15099.27    17824.67    821.81 o 
   6   4   4     5464.42     6343.35    302.91 o 
   7   4   4    12302.72    14029.70    469.97 o 
   8   4   4    12611.90    13559.56    482.07 o 
   9   4   4    44538.02    43538.56   1043.90 o 
  10   4   4    33579.02    32607.93    901.14 o 
  11   4   4   100746.38    98420.76   2184.65 o 
  12   4   4     8548.10     7373.11    480.41 o 
  13   4   4    46840.93    42608.41   1203.99 o 
  14   4   4     5502.72     5464.00   1074.99 o 
  15   4   4     7163.62     5989.76   1017.88 o 
  16   4   4    10003.97    10402.49   1292.95 o 
  17   4   4       10.53      105.36    760.09 o 
  18   4   4     1911.87     1430.01    938.98 o 
  19   4   4       61.72      289.59    907.65 o 
  20   4   4      342.70     2721.82   1019.48 o 
   1   5   4     3259.66     3224.45    153.44 o 
   2   5   4     5774.79     5822.75    516.03 o 
   3   5   4    30390.88    29414.71   1051.90 o 
   4   5   4    60701.54    62365.25   1202.28 o 
   5   5   4    12200.97    13829.91    459.50 o 
   6   5   4    51174.25    49422.96   1109.97 o 
   7   5   4    54415.27    55741.48   1246.62 o 
   8   5   4    88520.27    84927.91   1782.01 o 
   9   5   4    15239.02    15841.92    685.34 o 
  10   5   4     9887.67     9964.83    535.76 o 
  11   5   4     8180.55     9939.51    544.10 o 
  12   5   4     1033.62     1421.27    367.37 o 
  13   5   4     5308.33     5507.92    531.48 o 
  14   5   4     2258.97     2630.76    461.70 o 
  15   5   4     5629.49     4808.10    973.23 o 
  16   5   4    19989.69    21235.58   1704.40 o 
  17   5   4     1389.37     1319.83    890.16 o 
  18   5   4     9246.58     8877.52   1360.66 o 
  19   5   4     1705.09     2360.57   1014.33 o 
   0   6   4    18012.53    20697.68    538.02 o 
   1   6   4   348364.16   365420.16   5228.82 o 
   2   6   4    34049.04    36044.43    722.60 o 
   3   6   4    12108.06    12415.74    608.12 o 
   4   6   4    31126.63    28622.41    860.04 o 
   5   6   4    59742.01    55973.57   1192.92 o 
   6   6   4    73108.20    70550.86   1510.10 o 
   7   6   4      579.46      829.88    188.44 o 
   8   6   4    20611.21    21249.29    639.78 o 
   9   6   4    19207.66    17174.78    693.63 o 
  10   6   4     3858.75     3309.51    378.62 o 
  11   6   4       11.49      419.20    339.44 o 
  12   6   4     9650.29     8635.23    609.12 o 
  13   6   4    63724.69    59320.93   1692.97 o 
  14   6   4      618.58      692.84    362.45 o 
  15   6   4    73258.42    65260.50   2878.44 o 
  16   6   4       39.12     -711.39    686.56 o 
  17   6   4     1313.71      572.11    808.99 o 
  18   6   4     8214.92     6958.28   1269.84 o 
  19   6   4    11031.06     9561.40   1489.79 o 
   1   7   4    10149.19    10759.25    285.03 o 
   2   7   4     3329.55     3902.91    384.00 o 
   3   7   4    31491.29    30094.35    645.72 o 
   4   7   4    69491.32    66467.14   1177.88 o 
   5   7   4     7386.79     8273.39    419.92 o 
   6   7   4   264641.97   262351.16   4584.44 o 
   7   7   4      249.24       80.78    163.13 o 
   8   7   4   116678.61   111097.91   2168.82 o 
   9   7   4    54567.76    52653.08   1593.86 o 
  10   7   4    67976.30    65684.46   1696.03 o 
  11   7   4    23225.55    24013.74   1001.69 o 
  12   7   4    31126.16    28808.15   1068.79 o 
  13   7   4       21.46     -324.30    340.42 o 
  14   7   4    14293.75    13506.03    737.99 o 
  15   7   4        3.94     -387.00    445.13 o 
  16   7   4      117.12     -343.07    701.42 o 
  17   7   4     5696.34     4700.19   1098.71 o 
  18   7   4     4230.19     4205.37   1111.99 o 
  19   7   4    24089.95    26410.66   2208.73 o 
   0   8   4   194802.31   203954.95   3884.23 o 
   1   8   4   246610.38   257110.28   3623.27 o 
   2   8   4    14665.10    13526.27    345.45 o 
   3   8   4    78949.00    77514.50   1355.32 o 
   4   8   4     8650.50     6737.57    528.41 o 
   5   8   4     6174.54     5972.80    263.50 o 
   6   8   4    18354.91    16769.82    477.57 o 
   7   8   4      434.32      369.83    186.36 o 
   8   8   4    13862.31    12847.79    477.58 o 
   9   8   4     1786.14     1595.18    361.69 o 
  10   8   4     1598.05     1865.69    413.96 o 
  11   8   4     5434.69     5358.88    569.28 o 
  12   8   4    12411.03    13394.27    815.00 o 
  13   8   4    38858.42    39189.73   1327.79 o 
  14   8   4     3187.71     2772.73    457.87 o 
  15   8   4    30899.50    30650.53   1131.83 o 
  16   8   4     1643.29     1846.64    880.15 o 
  17   8   4       84.42      734.39    816.84 o 
  18   8   4     6089.11     6299.59   1277.57 o 
  19   8   4     1891.75     3689.01   1239.12 o 
   1   9   4    15558.56    17707.71    403.03 o 
   2   9   4       10.93      155.74    129.92 o 
   3   9   4    40455.61    38590.12   1684.12 o 
   4   9   4    39286.29    37933.30   1040.14 o 
   5   9   4      123.30      230.35    148.05 o 
   6   9   4    66295.15    61383.20   1221.99 o 
   7   9   4    32292.69    30899.41    776.67 o 
   8   9   4    46780.82    46326.24   2244.06 o 
   9   9   4     2436.09     2301.79    309.92 o 
  10   9   4     7999.13    10012.01    952.64 o 
  11   9   4    15762.85    14572.23    840.95 o 
  12   9   4       98.11      197.64    395.67 o 
  13   9   4    10927.68    11850.84    776.18 o 
  14   9   4     2810.26     2690.66    482.49 o 
  15   9   4      377.39      400.52    401.42 o 
  16   9   4     6442.96     6879.83   1918.52 o 
  17   9   4     3603.51     4167.40   1062.05 o 
  18   9   4    20462.20    18658.97   2125.22 o 
  19   9   4       39.48      573.87   1085.83 o 
   0  10   4    12905.95    13756.94    505.87 o 
   1  10   4      972.13     1254.58    159.82 o 
   2  10   4    20024.82    20048.20    661.33 o 
   3  10   4    31883.35    30990.55    684.03 o 
   4  10   4    34011.34    35904.50   1442.57 o 
   5  10   4    24668.83    26749.32   1542.87 o 
   6  10   4    14486.84    14468.17    465.58 o 
   7  10   4      691.70      610.98    206.38 o 
   8  10   4     4522.71     4685.48    356.56 o 
   9  10   4    69062.77    62551.04   3006.70 o 
  10  10   4    12119.15    11606.38    761.03 o 
  11  10   4    66841.48    67512.09   2002.02 o 
  12  10   4     1058.48     1493.53    472.65 o 
  13  10   4    22342.59    22982.86   1123.04 o 
  14  10   4     4698.12     4139.82    541.38 o 
  15  10   4     1809.39     1256.54    447.58 o 
  16  10   4     7448.79     8706.54    964.25 o 
  17  10   4      380.34      464.18    955.48 o 
  18  10   4     1843.88     2400.84   1171.32 o 
   1  11   4     7944.55     8663.75    342.85 o 
   2  11   4     8207.24     7704.26    296.76 o 
   3  11   4      500.07      285.85    151.48 o 
   4  11   4    19675.01    19022.40    501.43 o 
   5  11   4      578.12      509.88    180.08 o 
   6  11   4    26134.53    25496.11    641.71 o 
   7  11   4     1036.56      563.04    227.58 o 
   8  11   4     8481.30     9146.92    745.46 o 
   9  11   4     2135.26     2872.68    611.21 o 
  10  11   4     4890.38     4456.15    567.80 o 
  11  11   4    10539.70     8722.27    736.93 o 
  12  11   4     5867.73     7132.39    705.26 o 
  13  11   4     5288.73     5618.41    693.02 o 
  14  11   4    21839.88    21374.43   1050.68 o 
  15  11   4     1626.50     1144.15    506.70 o 
  16  11   4    43785.66    41690.97   1516.05 o 
  17  11   4      289.10     1965.01   1668.56 o 
  18  11   4    22358.95    25349.76   2404.39 o 
   0  12   4       41.90     -383.07    206.99 o 
   1  12   4    41111.30    43762.23    838.76 o 
   2  12   4       91.94      -46.52    149.57 o 
   3  12   4    46002.08    44888.30    826.68 o 
   4  12   4    13759.92    14395.51    606.22 o 
   5  12   4     6858.61     6770.05    404.29 o 
   6  12   4     1707.47     1957.28    295.12 o 
   7  12   4     2083.36     1752.15    234.29 o 
   8  12   4     5064.31     4240.07    520.52 o 
   9  12   4    53708.84    53672.79   1865.28 o 
  10  12   4      192.41      328.62    415.38 o 
  11  12   4     9999.55    12443.17    848.49 o 
  12  12   4      883.01     1827.39    519.29 o 
  13  12   4     1724.90     1640.26    595.33 o 
  14  12   4      182.67      176.59    494.38 o 
  15  12   4     8079.95     8118.91    915.10 o 
  16  12   4      441.33      759.28    514.81 o 
  17  12   4     6505.62     7652.74   2920.70 o 
  18  12   4      529.55     2143.29   1195.50 o 
   1  13   4    36652.96    36753.30    756.72 o 
   2  13   4    51175.66    49976.64    914.18 o 
   3  13   4    45670.92    46361.01    868.03 o 
   4  13   4    94553.73    93069.13   1608.74 o 
   5  13   4      804.55      685.59    232.15 o 
   6  13   4    16276.75    15979.63    529.89 o 
   7  13   4    83778.79    82742.82   1630.46 o 
   8  13   4    34677.63    33599.28   1406.06 o 
   9  13   4    21292.46    21910.20   1173.08 o 
  10  13   4    39096.40    39847.49   1607.54 o 
  11  13   4    13769.40    11373.47    947.41 o 
  12  13   4    24729.73    25107.28   1354.55 o 
  13  13   4     1085.92      828.17    576.20 o 
  14  13   4     2881.55     3154.41    657.23 o 
  15  13   4    12669.39    10360.92   1284.38 o 
  16  13   4     6885.81     7868.27    901.80 o 
  17  13   4    17685.00    16150.19   1560.98 o 
   0  14   4    64622.41    64067.98   1723.67 o 
   1  14   4    53077.75    53090.41   1009.49 o 
   2  14   4    58729.96    61689.99   1117.88 o 
   3  14   4    74204.77    75000.21   1274.42 o 
   4  14   4    14804.27    14418.84    452.21 o 
   5  14   4    11708.05    11754.80    490.54 o 
   6  14   4    12979.99    12622.45    537.54 o 
   7  14   4      395.94      -25.83    294.46 o 
   8  14   4    24774.31    25176.37   1244.52 o 
   9  14   4     5581.38     6122.32    737.63 o 
  10  14   4    11806.02    11054.53    932.43 o 
  11  14   4     1428.28     1716.57    821.57 o 
  12  14   4      699.93      298.57    573.98 o 
  13  14   4       33.69      291.86    583.91 o 
  14  14   4      200.34      610.59    566.33 o 
  15  14   4    11970.75    11047.07    906.23 o 
  16  14   4       53.78     1188.71    593.52 o 
  17  14   4    11815.18    13701.92   1104.62 o 
   1  15   4     4662.10     5102.56    374.94 o 
   2  15   4    39923.52    41832.73    899.00 o 
   3  15   4     8316.96     8887.84    768.32 o 
   4  15   4    43848.47    45006.55   1007.53 o 
   5  15   4     1986.22     2158.45    316.75 o 
   6  15   4    21448.67    19996.36    669.62 o 
   7  15   4     4472.49     4932.69    565.81 o 
   8  15   4    23968.19    24440.50   1278.46 o 
   9  15   4      109.66      663.14    536.04 o 
  10  15   4    32578.46    31853.26   1494.40 o 
  11  15   4      310.59     1003.65    585.77 o 
  12  15   4    12939.57    13734.38   1425.58 o 
  13  15   4     2624.54     2289.60    718.14 o 
  14  15   4       11.49       -7.93    544.17 o 
  15  15   4    11868.99    11761.24    948.65 o 
  16  15   4     2077.46     1545.09    866.96 o 
   0  16   4      390.90      112.64    343.80 o 
   1  16   4       65.77     -374.60    229.37 o 
   2  16   4     1263.45     1017.95    269.72 o 
   3  16   4    31563.56    32252.50   1579.65 o 
   4  16   4     8936.47     8604.68    558.74 o 
   5  16   4    32372.86    32286.24   1087.92 o 
   6  16   4     4541.88     4180.01    379.64 o 
   7  16   4       50.51     -648.51    341.71 o 
   8  16   4      337.43      263.29    495.93 o 
   9  16   4    32442.41    31414.42   1499.88 o 
  10  16   4     1888.96     2485.81    686.00 o 
  11  16   4    38761.44    40380.49   1774.96 o 
  12  16   4      870.88      854.09    614.65 o 
  13  16   4     6002.26     5710.29    906.63 o 
  14  16   4      234.88      908.65    626.11 o 
  15  16   4       35.06      289.12    588.29 o 
  16  16   4     2320.76     2643.99    804.02 o 
   1  17   4     1370.02     1525.17    288.89 o 
   2  17   4       53.60     -361.18    270.31 o 
   3  17   4    11764.78    12854.15    792.35 o 
   4  17   4     3889.66     3850.27    727.43 o 
   5  17   4      199.52     1007.35    350.16 o 
   6  17   4    11832.77    11924.30    722.16 o 
   7  17   4    26184.03    25522.62   1350.42 o 
   8  17   4     7841.66     8121.11    873.06 o 
   9  17   4     6434.45     8222.97    928.80 o 
  10  17   4      340.91     1482.70    764.14 o 
  11  17   4        7.05      175.00    603.32 o 
  12  17   4     2021.24     1638.29    776.48 o 
  13  17   4     8077.03     8229.75    911.72 o 
  14  17   4    15088.58    14197.62   1109.70 o 
  15  17   4      572.16     1115.21    698.95 o 
   0  18   4    11538.61    10440.70    732.53 o 
   1  18   4    16611.83    15801.55    606.19 o 
   2  18   4     5377.31     5939.16    527.90 o 
   3  18   4       68.88      311.48    338.28 o 
   4  18   4     3408.62     2183.38    574.33 o 
   5  18   4     6600.12     7433.94    578.93 o 
   6  18   4     5930.44     6394.36    726.37 o 
   7  18   4       23.92      -42.17    620.05 o 
   8  18   4    11171.53    10005.01    965.67 o 
   9  18   4     4472.66     6216.25    846.34 o 
  10  18   4     1690.80     1016.63    770.03 o 
  11  18   4    15383.08    17560.26   1520.53 o 
  12  18   4     2094.21     1938.66    749.25 o 
  13  18   4    18860.46    18498.72   1234.73 o 
  14  18   4      832.71      835.93    679.92 o 
  15  18   4     7203.84     6253.33   1390.53 o 
   1  19   4      629.30     1260.68    414.42 o 
   2  19   4      113.48     -438.94    332.95 o 
   3  19   4     1220.01      930.40    385.33 o 
   4  19   4     7274.59     6677.08    569.44 o 
   5  19   4     6136.99     6147.40    531.73 o 
   6  19   4    27425.13    27570.75   1432.44 o 
   7  19   4     1783.68     1624.52    636.08 o 
   8  19   4     4937.71     4655.35    817.05 o 
   9  19   4     1646.60     2693.95    884.50 o 
  10  19   4      663.81     1640.02    725.80 o 
  11  19   4     4584.50     7472.64   1012.38 o 
  12  19   4      102.54     1444.36    742.94 o 
  13  19   4       17.72       82.24    634.51 o 
  14  19   4      470.99     1439.88    707.52 o 
   0  20   4      128.10     -983.48    514.42 o 
   1  20   4    66373.70    67846.22   1923.51 o 
   2  20   4      160.28     -780.46    435.85 o 
   3  20   4     5519.27     5736.44    587.32 o 
   4  20   4    17128.88    16508.96    822.98 o 
   5  20   4    14437.17    13268.62    749.35 o 
   6  20   4    16084.07    18213.45   2365.81 o 
   7  20   4     1975.74     2976.06    733.11 o 
   8  20   4     1136.97     1143.79    682.21 o 
   9  20   4    11294.34    11563.46   1134.28 o 
  10  20   4       57.11      990.40    777.79 o 
  11  20   4      518.76     1869.88    758.63 o 
  12  20   4     1077.64      876.59    748.97 o 
  13  20   4    15167.93    16544.40   1247.20 o 
   1  21   4      730.44      844.78    454.79 o 
   2  21   4      192.42      768.78    441.44 o 
   3  21   4     1879.01     1940.31    496.45 o 
   4  21   4    17223.53    18891.03   1556.78 o 
   5  21   4     2121.47     2157.11    611.70 o 
   6  21   4    27713.55    30339.03   1766.92 o 
   7  21   4     3753.37     4550.80    944.44 o 
   8  21   4    31105.44    33391.44   1724.90 o 
   9  21   4     4284.52     4024.22    847.94 o 
  10  21   4     9278.82    10689.85   1167.22 o 
  11  21   4    13666.47    14089.67   1307.56 o 
  12  21   4     4899.71     6225.89   1324.08 o 
   0  22   4    16408.75    17432.70   1884.82 o 
   1  22   4    14846.92    15855.33    933.77 o 
   2  22   4     5819.08     4560.76    803.67 o 
   3  22   4     6080.70     6134.37    669.24 o 
   4  22   4     4691.98     4615.33    633.41 o 
   5  22   4     3343.73     2880.62    769.96 o 
   6  22   4     2086.14     3094.93    757.00 o 
   7  22   4      220.55      215.03    648.06 o 
   8  22   4     1234.08     -169.82    649.50 o 
   9  22   4       95.24      330.80    775.84 o 
  10  22   4     2024.09     2731.69    833.41 o 
  11  22   4     4591.95     5928.58    916.21 o 
   1  23   4     7215.11     8460.06    775.34 o 
   2  23   4        8.01      498.62    462.92 o 
   3  23   4     8584.39    10873.48   1225.80 o 
   4  23   4     2558.10     1984.86    608.73 o 
   5  23   4      351.22      497.50    757.01 o 
   6  23   4    16472.58    16947.01   1492.99 o 
   7  23   4     9840.67    10299.91   2227.63 o 
   8  23   4     2304.73     2343.42    858.26 o 
   9  23   4     4980.15     5045.18   1016.83 o 
  10  23   4     2172.92     4109.20    870.99 o 
   0  24   4     4531.91     5128.83    986.13 o 
   1  24   4      764.55     1090.15    528.75 o 
   2  24   4     4664.05     5076.73    709.03 o 
   3  24   4     1355.30     1373.55    560.41 o 
   4  24   4    16506.76    18580.69   1354.37 o 
   5  24   4     4147.79     3566.12    978.29 o 
   6  24   4     9085.47     9085.54   1254.70 o 
   7  24   4      272.87     -510.38    792.10 o 
   8  24   4      705.21     -338.32    835.42 o 
   9  24   4    16433.13    15438.49   1358.59 o 
   1  25   4      424.01      802.32    530.78 o 
   2  25   4     2785.60     2676.76    615.58 o 
   3  25   4     8544.62     8694.25    926.83 o 
   4  25   4     1836.07     1891.77    931.40 o 
   5  25   4      482.38      683.53    982.68 o 
   6  25   4       87.01    -1165.24    932.33 o 
   7  25   4      632.93     1471.30    960.72 o 
   0  26   4      341.11      410.60    804.70 o 
   1  26   4     3821.70     3317.02    686.48 o 
   2  26   4     2071.09     1732.49    626.36 o 
   3  26   4     2155.11     2839.96    857.32 o 
   4  26   4       49.72      559.83    881.82 o 
   5  26   4      287.25      734.49    882.53 o 
   1  27   4     5441.95     5452.10    694.98 o 
   1   1   5     7111.35    10147.65    268.06 o 
   2   1   5     8467.89     9704.54    364.20 o 
   3   1   5    15622.86    16550.31    603.30 o 
   4   1   5    17007.52    17759.58    482.46 o 
   5   1   5    16503.19    20428.01    570.96 o 
   6   1   5    15136.74    15668.94    491.18 o 
   7   1   5    16023.66    16029.42    520.77 o 
   8   1   5    81296.69    82156.98   1718.78 o 
   9   1   5     1231.45     1069.13    269.31 o 
  10   1   5    21425.91    21993.00    667.86 o 
  11   1   5    20740.90    19816.10    656.63 o 
  12   1   5     4518.92     5258.33    485.93 o 
  13   1   5    16277.96    17726.66   1360.28 o 
  14   1   5    11039.78    11344.08   1195.26 o 
  15   1   5     2467.71     3946.54    933.37 o 
  16   1   5    19494.78    21700.14   1719.97 o 
  17   1   5     6813.98     8464.28   1405.43 o 
  18   1   5     8156.45     6936.43   1290.09 o 
  19   1   5     3500.81     3465.71   1086.10 o 
  20   1   5      780.03     1329.83    990.01 o 
   0   2   5    93120.12   104149.06   4173.47 o 
   1   2   5    38867.57    39472.90    726.73 o 
   2   2   5     4184.36     4037.37    248.84 o 
   3   2   5     5405.21     6176.77    236.79 o 
   4   2   5   321619.50   333508.34   6115.47 o 
   5   2   5    11218.72    13806.15    408.29 o 
   6   2   5   108398.35   105090.49   2050.93 o 
   7   2   5    18125.51    18337.30    622.59 o 
   8   2   5     6680.45     6743.92    342.07 o 
   9   2   5    13068.34    13438.70    554.02 o 
  10   2   5      765.57      947.97    211.70 o 
  11   2   5     8593.00     9643.15   1072.38 o 
  12   2   5    10992.55    10608.13    699.51 o 
  13   2   5    11606.42    12006.24    910.08 o 
  14   2   5     6457.79     5308.30    948.77 o 
  15   2   5    17150.49    17609.75   1494.36 o 
  16   2   5      471.40     1058.59    826.73 o 
  17   2   5    17849.83    16860.30   1612.18 o 
  18   2   5      474.19     1238.83    895.14 o 
  19   2   5      136.62      418.69    895.52 o 
  20   2   5       55.39     1220.95    928.61 o 
   1   3   5    25137.04    21321.54    712.91 o 
   2   3   5    28906.69    33795.91    690.48 o 
   3   3   5    36638.46    34451.29    679.91 o 
   4   3   5      631.33     1101.29    196.01 o 
   5   3   5     9851.19    12241.84    581.27 o 
   6   3   5     6528.95     6197.90    262.86 o 
   7   3   5    37601.00    37118.96    890.34 o 
   8   3   5    21107.49    19777.19    594.38 o 
   9   3   5      169.80      313.01    181.71 o 
  10   3   5        0.43     -167.21    177.70 o 
  11   3   5    23684.90    21813.69    813.26 o 
  12   3   5       21.50      -35.15    256.03 o 
  13   3   5     8556.09     8657.89    558.39 o 
  14   3   5      267.45      849.95    654.50 o 
  15   3   5     2401.34     3002.33    874.77 o 
  16   3   5     7082.91     8761.85   1195.16 o 
  17   3   5     5138.17     4572.89   1073.08 o 
  18   3   5     1207.03     1674.78    929.80 o 
  19   3   5     3642.19     4150.57   1170.89 o 
  20   3   5      821.49     2076.84   1029.82 o 
   0   4   5    45159.70    49071.72   1162.73 o 
   1   4   5    95830.28    99887.43   3601.83 o 
   2   4   5       10.17      -58.86    167.53 o 
   3   4   5       43.90      148.41    115.67 o 
   4   4   5    15944.55    18011.30    500.67 o 
   5   4   5   105887.60   108612.54   1993.13 o 
   6   4   5     5284.81     5852.74    268.10 o 
   7   4   5     3076.30     3255.40    252.89 o 
   8   4   5    41194.55    40392.54    983.07 o 
   9   4   5    37956.16    35569.39    910.89 o 
  10   4   5    30704.84    30303.50    836.61 o 
  11   4   5    13488.98    13529.23    610.42 o 
  12   4   5      536.88      796.50    322.79 o 
  13   4   5    12464.87    12950.49    803.55 o 
  14   4   5      252.27       34.74    448.82 o 
  15   4   5    10303.71     9632.01   1205.87 o 
  16   4   5     1569.64     1750.39    839.41 o 
  17   4   5     1318.01     1386.45    899.19 o 
  18   4   5     1708.34     1131.33    916.52 o 
  19   4   5     9232.82    10462.30   1513.10 o 
   1   5   5    11028.08    10426.43    767.05 o 
   2   5   5      734.05     1482.52    163.73 o 
   3   5   5    23211.04    23945.09    936.85 o 
   4   5   5       43.64      539.67    133.13 o 
   5   5   5    44846.32    47366.53    928.20 o 
   6   5   5      163.07      525.56    139.44 o 
   7   5   5    12175.80    13707.01    487.43 o 
   8   5   5     1064.05     1163.53    210.72 o 
   9   5   5    24874.18    27452.01    769.33 o 
  10   5   5    17752.58    17823.34    711.67 o 
  11   5   5     1675.27     1585.41    321.79 o 
  12   5   5    40299.59    41274.81   1280.00 o 
  13   5   5     6409.14     5398.54    558.13 o 
  14   5   5      980.49      608.22    509.37 o 
  15   5   5    22177.70    23924.14   1728.13 o 
  16   5   5    13068.97    12778.50   1938.40 o 
  17   5   5      160.32      911.07    841.81 o 
  18   5   5    16845.62    16789.88   1709.41 o 
  19   5   5     6377.84     6590.55   1292.09 o 
   0   6   5    21202.92    22286.96    571.47 o 
   1   6   5     2530.83     3899.18    180.41 o 
   2   6   5    21838.98    23248.67    953.77 o 
   3   6   5     2688.15     2529.52    218.01 o 
   4   6   5    31901.50    34764.38    734.98 o 
   5   6   5    43026.68    42939.80    835.56 o 
   6   6   5     4525.18     6021.72    343.23 o 
   7   6   5      407.43      401.37    218.30 o 
   8   6   5    11596.11    11234.65    569.46 o 
   9   6   5    16957.55    16968.05    675.86 o 
  10   6   5    23723.86    22614.90    826.82 o 
  11   6   5     8312.66     8585.79    620.67 o 
  12   6   5     3443.97     4136.66    482.84 o 
  13   6   5      453.28     1474.78    407.78 o 
  14   6   5     4921.83     5838.16    588.82 o 
  15   6   5    17317.75    19438.57   1641.47 o 
  16   6   5     2561.56     4291.67   1021.58 o 
  17   6   5       70.55     -417.79    781.15 o 
  18   6   5     3352.05     4123.02   1089.45 o 
  19   6   5      934.09     1054.26    954.22 o 
   1   7   5     6922.43     7423.14    772.16 o 
   2   7   5      173.88      203.38    115.23 o 
   3   7   5    29330.49    30500.20   1260.56 o 
   4   7   5    24989.45    24476.78    588.68 o 
   5   7   5      279.43      513.20    156.90 o 
   6   7   5      315.34      312.84    141.81 o 
   7   7   5     6813.88     7792.05    668.52 o 
   8   7   5     2284.37     2191.84    233.79 o 
   9   7   5      242.54      493.19    194.00 o 
  10   7   5       25.56      702.79    291.27 o 
  11   7   5      508.14      251.05    355.10 o 
  12   7   5        0.37     1111.41    406.32 o 
  13   7   5      817.16     1008.72    401.10 o 
  14   7   5       95.60      430.94    390.94 o 
  15   7   5      133.24      -95.51    438.64 o 
  16   7   5     2667.85     2430.21    939.70 o 
  17   7   5       64.94     1274.38    850.75 o 
  18   7   5      742.44      661.95    842.49 o 
  19   7   5      250.14     1990.30    941.44 o 
   0   8   5   115264.34   123087.95   2433.34 o 
   1   8   5    67326.89    71215.28   1121.48 o 
   2   8   5    66994.39    66527.27   1098.63 o 
   3   8   5    88793.65    90311.80   1689.54 o 
   4   8   5    12654.85    12075.40    372.65 o 
   5   8   5   104868.94   105971.08   1913.68 o 
   6   8   5      856.56      679.74    208.65 o 
   7   8   5     2030.08     1729.38    196.74 o 
   8   8   5    16171.76    15716.91    541.66 o 
   9   8   5    37878.99    37374.75   1052.23 o 
  10   8   5     5784.60     5446.99    636.98 o 
  11   8   5     4200.43     4518.51    540.44 o 
  12   8   5     1545.41      752.44    415.76 o 
  13   8   5    10941.07    10716.43    735.52 o 
  14   8   5      854.28      857.05    419.74 o 
  15   8   5    12677.14    12145.81    753.00 o 
  16   8   5        5.61     -201.64    739.33 o 
  17   8   5     4585.55     4553.14   1110.28 o 
  18   8   5      428.77      360.27   1020.88 o 
  19   8   5     5653.25     4994.40   1352.29 o 
   1   9   5    20541.23    19436.52    431.77 o 
   2   9   5    42340.48    39990.95    753.89 o 
   3   9   5     3949.33     3742.03    277.42 o 
   4   9   5    58642.02    55594.16   1048.57 o 
   5   9   5    38043.96    39896.98    877.85 o 
   6   9   5     5855.21     6074.98    377.38 o 
   7   9   5     9834.54     9157.18    396.84 o 
   8   9   5    28676.30    27214.00    768.49 o 
   9   9   5       79.29      268.41    329.18 o 
  10   9   5    45745.27    43956.21   1446.48 o 
  11   9   5     3715.82     2885.26    501.50 o 
  12   9   5    21974.71    22591.25   1060.58 o 
  13   9   5    15386.61    15890.49   1129.21 o 
  14   9   5     4982.39     5099.52    623.23 o 
  15   9   5     4398.16     4113.20    548.16 o 
  16   9   5       55.07      335.69    586.74 o 
  17   9   5      170.87     1276.61   1012.69 o 
  18   9   5     2863.98     4240.18   1359.90 o 
  19   9   5     1467.17     4041.59   1531.47 o 
   0  10   5    51898.78    50076.05   1198.76 o 
   1  10   5    18600.59    18558.97    483.57 o 
   2  10   5    37118.65    35192.92    663.42 o 
   3  10   5    13700.47    13971.22    387.55 o 
   4  10   5      218.81      466.87    162.02 o 
   5  10   5    13536.65    13610.56    433.97 o 
   6  10   5     2366.14     2470.50    301.34 o 
   7  10   5     2313.31     2098.06    254.94 o 
   8  10   5    17265.26    17246.25    641.11 o 
   9  10   5    10031.18    10484.68    748.57 o 
  10  10   5     5172.04     5336.50    579.89 o 
  11  10   5     1819.55     1369.08    439.75 o 
  12  10   5     5888.49     5688.07    644.32 o 
  13  10   5    14211.35    14838.66    946.40 o 
  14  10   5     3798.71     4810.48    617.76 o 
  15  10   5     2027.44     2480.78    507.48 o 
  16  10   5      439.37      242.84    559.81 o 
  17  10   5     2092.79     3020.74   1623.14 o 
  18  10   5        1.11      422.08   1091.18 o 
   1  11   5    29892.78    30427.87    633.72 o 
   2  11   5    47425.61    50307.91    883.84 o 
   3  11   5    90000.14    92583.04   1516.36 o 
   4  11   5    19283.11    19501.05    555.93 o 
   5  11   5     2745.83     2934.00    246.58 o 
   6  11   5    13023.33    12516.10    474.44 o 
   7  11   5    57509.93    57393.93   1211.65 o 
   8  11   5       40.71     -271.14    212.90 o 
   9  11   5     9513.78    10085.15    702.21 o 
  10  11   5     2064.49     1362.83    422.30 o 
  11  11   5    21229.07    20950.43   1040.88 o 
  12  11   5      549.67      541.39    441.13 o 
  13  11   5     6855.30     7030.75    728.78 o 
  14  11   5     5079.97     5385.88    759.31 o 
  15  11   5      265.50     1041.27    496.73 o 
  16  11   5    23218.18    23568.48   1273.77 o 
  17  11   5      413.77     1815.31   1373.31 o 
  18  11   5     5102.06     8061.48   1536.47 o 
   0  12   5     8226.15     9516.37    595.18 o 
   1  12   5     6335.48     6148.13    374.40 o 
   2  12   5    19520.58    20369.39    541.54 o 
   3  12   5     2643.09     2382.66    213.87 o 
   4  12   5    33909.16    33560.70    754.43 o 
   5  12   5    25484.95    25391.70    724.55 o 
   6  12   5    34105.38    33387.34   1034.59 o 
   7  12   5     3717.18     4349.36    396.10 o 
   8  12   5     4045.93     4015.84    602.12 o 
   9  12   5      246.93      496.19    459.16 o 
  10  12   5    10012.66     9697.43    746.08 o 
  11  12   5    10509.26    10461.63    829.55 o 
  12  12   5    18745.45    18450.93   1545.40 o 
  13  12   5     2385.22     2716.45    649.14 o 
  14  12   5    10381.46     9621.44    966.69 o 
  15  12   5     4939.36     3996.64    637.20 o 
  16  12   5     1913.31     3014.92    619.62 o 
  17  12   5     2338.86     3333.25   1251.05 o 
  18  12   5       20.86      113.78   1593.33 o 
   1  13   5     6370.74     6409.70    303.72 o 
   2  13   5     3012.43     3237.65    259.75 o 
   3  13   5      446.08      599.92    191.45 o 
   4  13   5     8633.63     8782.43    435.57 o 
   5  13   5     7028.73     7847.25    606.04 o 
   6  13   5     3541.98     3649.84    305.30 o 
   7  13   5       78.33     -238.21    236.54 o 
   8  13   5     1241.23     1410.83    491.62 o 
   9  13   5      240.26       34.32    445.88 o 
  10  13   5      219.79      227.22    471.81 o 
  11  13   5      841.83     1353.08    551.66 o 
  12  13   5     3981.76     4248.49    706.19 o 
  13  13   5     2808.51     3176.42    696.53 o 
  14  13   5     4001.85     3330.15    733.42 o 
  15  13   5     1850.63     2079.13    585.49 o 
  16  13   5    21990.72    21251.89   1169.92 o 
  17  13   5       78.08     1443.55   1281.65 o 
   0  14   5    10289.88    10966.31    644.35 o 
   1  14   5    18130.54    18423.00    519.41 o 
   2  14   5    14269.68    14215.01    586.49 o 
   3  14   5     2903.21     2329.48    249.04 o 
   4  14   5      437.26      376.31    203.23 o 
   5  14   5     6265.76     6773.68    474.45 o 
   6  14   5      178.88      239.95    231.86 o 
   7  14   5      167.27      509.05    311.23 o 
   8  14   5       84.44     -546.85    419.04 o 
   9  14   5        5.65       22.77    474.87 o 
  10  14   5     1822.60     1866.46    585.74 o 
  11  14   5      155.84     -184.23    519.39 o 
  12  14   5      359.58      259.47    536.99 o 
  13  14   5       23.54      930.23    610.12 o 
  14  14   5     4809.53     5326.85    864.05 o 
  15  14   5      277.14     1354.64    616.19 o 
  16  14   5     2095.85     2595.27    652.31 o 
  17  14   5     4334.57     5554.99   1240.28 o 
   1  15   5    14132.42    12770.77    717.81 o 
   2  15   5      143.39       -6.77    218.16 o 
   3  15   5    89793.55    90933.91   1631.98 o 
   4  15   5    18446.05    18938.04    600.73 o 
   5  15   5     3217.46     3110.65    353.08 o 
   6  15   5    34775.24    33133.33    889.42 o 
   7  15   5    16363.05    14816.05    834.79 o 
   8  15   5    44859.27    43981.80   1715.85 o 
   9  15   5       71.73      172.68    502.15 o 
  10  15   5    13217.53    12568.82   1021.63 o 
  11  15   5    12079.28    10387.34   1040.54 o 
  12  15   5     1709.62     1097.16    651.14 o 
  13  15   5    15026.53    13937.00   1164.47 o 
  14  15   5     7169.15     6721.65    946.04 o 
  15  15   5     1188.26     1049.18    613.28 o 
  16  15   5     1192.63     1201.43    595.60 o 
   0  16   5     1004.55      847.74    374.65 o 
   1  16   5     1060.89      494.53    252.05 o 
   2  16   5    43312.17    44717.67    988.26 o 
   3  16   5       22.04     -284.23    249.87 o 
   4  16   5    63078.92    61782.57   1521.12 o 
   5  16   5     3475.32     3076.45    426.76 o 
   6  16   5    49369.80    47764.32   1143.06 o 
   7  16   5    13791.46    14482.43    810.60 o 
   8  16   5     4439.52     4321.81    713.95 o 
   9  16   5     7450.07     8077.48    882.48 o 
  10  16   5     2152.34     2311.32    659.96 o 
  11  16   5      173.63     1656.42    661.87 o 
  12  16   5     4868.89     4287.66    804.10 o 
  13  16   5      368.92      257.51    627.30 o 
  14  16   5        8.43       51.32    709.03 o 
  15  16   5      107.93      500.01    695.92 o 
  16  16   5     1674.86     1453.52    818.59 o 
   1  17   5     2682.06     2331.69    359.60 o 
   2  17   5     3224.19     3254.51    383.91 o 
   3  17   5     1868.09     1297.81    366.79 o 
   4  17   5     6594.21     6826.76    530.97 o 
   5  17   5     1698.01     1674.93    448.20 o 
   6  17   5    20361.28    20657.29    896.79 o 
   7  17   5       30.26      331.41    526.77 o 
   8  17   5    54865.36    50455.17   1936.63 o 
   9  17   5     5325.26     4330.16    760.38 o 
  10  17   5     7732.88     8383.23   1021.22 o 
  11  17   5     3503.65     2709.48   1006.62 o 
  12  17   5        7.56      520.42    662.99 o 
  13  17   5       21.05     1649.58    714.22 o 
  14  17   5     3664.28     4766.17    816.98 o 
  15  17   5     3329.65     4479.21    921.21 o 
   0  18   5     1668.69      971.46    462.85 o 
   1  18   5    18774.50    20749.11    810.47 o 
   2  18   5      163.37      326.56    349.74 o 
   3  18   5    10219.63    10482.13    641.15 o 
   4  18   5     5525.10     5570.74    748.88 o 
   5  18   5    59675.21    61039.14   1559.80 o 
   6  18   5      118.39      896.87    412.84 o 
   7  18   5     1174.61     1583.54    611.12 o 
   8  18   5     9458.88     9694.07    968.40 o 
   9  18   5    30683.17    34473.58   1655.31 o 
  10  18   5    15679.78    16974.29   1728.74 o 
  11  18   5    13521.05    14514.87   1201.30 o 
  12  18   5     3099.95     3262.02    839.09 o 
  13  18   5     2893.23     2918.05    820.04 o 
  14  18   5     1134.22     1581.58    703.24 o 
  15  18   5     7187.18     8312.01    986.83 o 
   1  19   5       27.86     -105.53    363.30 o 
   2  19   5      516.98       79.79    378.86 o 
   3  19   5      322.74     -128.26    354.24 o 
   4  19   5     9951.24     9719.17    812.65 o 
   5  19   5     1229.42     1064.10    385.85 o 
   6  19   5     1076.22     1473.48    669.29 o 
   7  19   5     1520.90     1454.56    649.25 o 
   8  19   5     3402.43     4251.70    798.76 o 
   9  19   5     7597.06     6344.46    917.44 o 
  10  19   5     1630.80     2132.89    719.73 o 
  11  19   5      405.13      773.25    863.91 o 
  12  19   5     4981.81     5453.06    980.14 o 
  13  19   5     7781.33    10180.41   1034.32 o 
  14  19   5     8386.96     8567.04   2093.06 o 
   0  20   5      973.19     1051.11    788.60 o 
   1  20   5     5974.06     5038.77    602.40 o 
   2  20   5      323.22     -206.81    378.34 o 
   3  20   5     3167.82     2163.98    472.03 o 
   4  20   5     4774.98     4303.86    531.35 o 
   5  20   5       73.14     -218.20    390.37 o 
   6  20   5     9269.15     8562.72   1267.20 o 
   7  20   5      182.33      324.45    577.55 o 
   8  20   5     2578.58     1046.05    691.10 o 
   9  20   5      445.72      767.92    637.51 o 
  10  20   5     7792.17     9643.40   1625.31 o 
  11  20   5      688.20     2324.83    959.71 o 
  12  20   5     4486.26     5089.08   1007.87 o 
  13  20   5       69.37      637.52    684.12 o 
   1  21   5      985.09     1051.15    535.92 o 
   2  21   5    10655.41    11294.68    818.85 o 
   3  21   5    10919.81    10603.16    752.89 o 
   4  21   5    13366.20    12877.83    983.29 o 
   5  21   5     1240.56     1468.10    728.89 o 
   6  21   5     5355.37     5064.10    861.92 o 
   7  21   5       32.74      660.14    618.15 o 
   8  21   5     5891.28     6478.16   1656.39 o 
   9  21   5      400.42     1088.78    732.63 o 
  10  21   5     7752.15     9629.79   1373.50 o 
  11  21   5      424.14      989.71    741.51 o 
  12  21   5      174.70     1734.87    721.69 o 
   0  22   5    48606.82    54062.62   2438.39 o 
   1  22   5    11995.15    11609.27    839.84 o 
   2  22   5    42513.23    44307.32   1526.89 o 
   3  22   5     2144.74     1624.19    523.72 o 
   4  22   5     2927.51     2957.63    564.76 o 
   5  22   5    20783.56    20780.69   1516.73 o 
   6  22   5     5284.14     5340.47   1015.50 o 
   7  22   5     4627.59     6165.50   1023.60 o 
   8  22   5     8540.03     7794.65   1631.80 o 
   9  22   5     3921.31     3926.71    892.00 o 
  10  22   5     1058.99     1973.24   1141.95 o 
  11  22   5     2333.54     5595.05   1346.62 o 
   1  23   5        1.10       -1.53    465.82 o 
   2  23   5     9090.65     7907.69    745.82 o 
   3  23   5      627.43     -510.82    444.55 o 
   4  23   5    25395.58    24480.21   1402.45 o 
   5  23   5     2637.42     2414.58    851.47 o 
   6  23   5     9635.76     8659.64   1615.38 o 
   7  23   5    11017.27     8532.96   1211.44 o 
   8  23   5    21389.00    18930.19   1611.26 o 
   9  23   5     3020.99     4487.51    979.76 o 
  10  23   5    26323.12    29236.73   1801.74 o 
   0  24   5    12576.87    14089.23   1329.14 o 
   1  24   5      249.64      682.62    508.81 o 
   2  24   5     9386.54    11121.96    887.45 o 
   3  24   5       43.00      300.95    494.69 o 
   4  24   5     2970.51     3390.52    821.95 o 
   5  24   5      397.52      -74.74    757.17 o 
   6  24   5      159.39     -640.44    863.27 o 
   7  24   5      216.11      540.56    866.73 o 
   8  24   5     3636.88     2583.02   1090.53 o 
   9  24   5       56.73      217.80    855.73 o 
   1  25   5     3748.06     4547.08    812.79 o 
   2  25   5     7150.44     8497.84   1009.39 o 
   3  25   5     7120.65     8278.66    881.04 o 
   4  25   5     8050.02     8250.55   1283.76 o 
   5  25   5     1047.45     -239.86    983.28 o 
   6  25   5     1787.87     -112.40   1269.03 o 
   7  25   5    11487.38    11815.67   1402.51 o 
   0  26   5      687.24     1276.68    867.02 o 
   1  26   5      319.91       80.38    549.12 o 
   2  26   5      267.35      342.43    562.99 o 
   3  26   5     3346.07     3694.03    912.90 o 
   4  26   5     1340.50     1759.43    940.37 o 
   5  26   5     1116.57      511.74    858.00 o 
   0   0   6    72227.69    60766.58   3252.36 o 
   1   0   6     8451.88    12203.57    666.96 o 
   2   0   6    55897.14    53434.55   1624.49 o 
   3   0   6   186305.16   205065.06   5318.12 o 
   4   0   6    82766.70    81862.00   2251.46 o 
   5   0   6   151956.19   155889.34   4725.65 o 
   6   0   6    49788.61    51093.01   2409.92 o 
   7   0   6    84061.28    81831.59   2663.96 o 
   8   0   6    12505.81    13974.59   1323.94 o 
   9   0   6     1458.36      892.66    296.10 o 
  10   0   6     3635.58     3447.19    732.76 o 
  11   0   6     1184.93      797.62    328.62 o 
  12   0   6     6190.67     5823.58   1582.38 o 
  13   0   6    23327.00    21822.09   2119.01 o 
  14   0   6     5988.84     3437.30   1213.77 o 
  15   0   6    16277.04    13961.66   1918.09 o 
  16   0   6    10305.32     8373.32   2618.54 o 
  17   0   6      103.06      180.08   1094.42 o 
  18   0   6    24557.11    27933.17   2938.80 o 
  19   0   6    10451.20     9273.00   2060.02 o 
  20   0   6     2140.59     3815.11   1630.64 o 
   1   1   6    46477.79    47695.82    924.81 o 
   2   1   6    56234.06    61099.34   1154.61 o 
   3   1   6   149287.61   160368.27   2975.46 o 
   4   1   6    28916.84    31392.55    759.84 o 
   5   1   6   200356.25   202106.75   3986.83 o 
   6   1   6   213150.66   215103.22   4029.26 o 
   7   1   6    58798.07    58289.11   1636.07 o 
   8   1   6   168441.17   165634.66   3400.33 o 
   9   1   6    90667.58    88046.80   1863.98 o 
  10   1   6    13534.17    13893.61    589.53 o 
  11   1   6    30404.88    29201.12    832.55 o 
  12   1   6    16630.07    14907.78    771.46 o 
  13   1   6    26450.18    26009.06   1600.26 o 
  14   1   6      236.78      916.17    667.87 o 
  15   1   6     1432.48     1128.57    736.41 o 
  16   1   6     8308.87     7486.56   1184.54 o 
  17   1   6     8570.27     9573.69   1321.67 o 
  18   1   6     1116.17     1804.72    926.40 o 
  19   1   6     5634.57     4761.44   1200.73 o 
  20   1   6    12594.88    17761.51   1813.26 o 
   0   2   6    17717.96    18081.94    916.14 o 
   1   2   6    13693.40    16741.02    605.95 o 
   2   2   6     6997.68     7866.45    279.32 o 
   3   2   6    24399.92    28251.49    866.51 o 
   4   2   6   126049.08   143283.22   2730.21 o 
   5   2   6    18797.29    19644.23    527.05 o 
   6   2   6     9655.67     8908.07    681.97 o 
   7   2   6     1361.05     1754.58    303.39 o 
   8   2   6    12117.11    11322.63    410.09 o 
   9   2   6      928.21     1017.73    206.35 o 
  10   2   6    44901.64    43961.17   1082.51 o 
  11   2   6    19404.96    19092.25    760.43 o 
  12   2   6     1094.75     1171.35    387.46 o 
  13   2   6    21226.70    22572.95   1225.06 o 
  14   2   6       13.81      215.68    593.37 o 
  15   2   6     6612.44     7169.18   1242.42 o 
  16   2   6     4418.51     4168.10   1242.82 o 
  17   2   6     1513.99     1163.96    863.48 o 
  18   2   6    17774.21    17560.17   1995.20 o 
  19   2   6     3572.27     4367.86   1107.00 o 
  20   2   6     2426.59     1457.00   1006.86 o 
   1   3   6   106106.59   108174.53   1943.65 o 
   2   3   6    24774.23    24621.27    514.73 o 
   3   3   6    41145.70    46411.47    937.98 o 
   4   3   6     6600.93     8180.70    295.19 o 
   5   3   6    62555.16    62454.64   1224.68 o 
   6   3   6    41942.16    41526.57    883.32 o 
   7   3   6   102421.05   103838.11   1936.96 o 
   8   3   6    18635.18    18661.22    545.09 o 
   9   3   6    81759.88    76538.00   1787.59 o 
  10   3   6     4134.41     3841.00    367.79 o 
  11   3   6    12638.01    14243.20    585.48 o 
  12   3   6      256.32      304.95    289.13 o 
  13   3   6    31869.17    30407.00   1189.54 o 
  14   3   6    11412.81    10979.16   1185.54 o 
  15   3   6    55002.72    50194.80   2415.71 o 
  16   3   6     8878.72     7284.78   1166.87 o 
  17   3   6    32062.14    30218.80   2079.55 o 
  18   3   6    46765.31    43878.23   2522.55 o 
  19   3   6    15189.44    14474.22   1640.45 o 
   0   4   6    24072.23    22895.35    700.94 o 
   1   4   6      497.36      585.08     97.47 o 
   2   4   6    40920.48    44482.44    803.64 o 
   3   4   6    72918.05    76956.52   1436.46 o 
   4   4   6    29732.03    33162.97    692.00 o 
   5   4   6   241463.47   245519.06   4290.14 o 
   6   4   6      423.58      212.42    138.10 o 
   7   4   6       36.33      183.33    158.05 o 
   8   4   6     1678.23     1329.02    261.68 o 
   9   4   6      427.62      596.71    208.97 o 
  10   4   6    21966.18    21028.29    678.70 o 
  11   4   6     3063.21     3025.78    458.07 o 
  12   4   6    46902.70    44236.01   1331.99 o 
  13   4   6      668.37      718.52    398.48 o 
  14   4   6     3421.16     3013.37    634.30 o 
  15   4   6    17536.91    19305.74   1560.57 o 
  16   4   6      303.25     -148.04    703.56 o 
  17   4   6     1764.41     1979.88    934.62 o 
  18   4   6       79.14      575.10    845.20 o 
  19   4   6     1963.83     2581.25   1018.11 o 
   1   5   6    16064.81    16007.56    503.69 o 
   2   5   6   173396.19   175374.66   2694.59 o 
   3   5   6    46598.71    43409.29    891.17 o 
   4   5   6    33270.80    34652.86    726.94 o 
   5   5   6   144927.89   148006.45   2551.04 o 
   6   5   6     7160.84     7876.57    582.50 o 
   7   5   6    64229.25    63079.89   1391.28 o 
   8   5   6     5614.92     6263.62    354.29 o 
   9   5   6    56359.06    51371.96   1228.02 o 
  10   5   6    37739.50    37501.68    987.44 o 
  11   5   6     1208.55     1638.85    337.39 o 
  12   5   6     4936.94     5763.20    588.74 o 
  13   5   6     2387.55     1845.94    531.94 o 
  14   5   6     9668.08     9109.48    871.06 o 
  15   5   6    10169.32    12392.17   1968.82 o 
  16   5   6    18242.55    18833.29   1634.18 o 
  17   5   6    30620.86    32489.58   2178.08 o 
  18   5   6    16570.36    16783.90   1695.12 o 
  19   5   6    15653.76    15160.53   1706.00 o 
   0   6   6   392823.03   411816.25   8016.06 o 
   1   6   6     9010.19     9496.64    432.84 o 
   2   6   6   100904.33    97059.84   1789.15 o 
   3   6   6    32744.41    31462.02    713.29 o 
   4   6   6    19958.69    19234.47    466.33 o 
   5   6   6     2724.23     3122.51    240.45 o 
   6   6   6      471.49      603.15    249.30 o 
   7   6   6    88025.23    83170.24   1766.52 o 
   8   6   6    23127.08    21508.84    667.30 o 
   9   6   6    25530.29    25406.83    757.57 o 
  10   6   6    37330.48    36339.61   1109.39 o 
  11   6   6     2344.77     2523.43    431.78 o 
  12   6   6    14777.44    14130.95   1041.91 o 
  13   6   6     7961.77     6778.18    589.99 o 
  14   6   6    33415.59    30981.02   1281.66 o 
  15   6   6    10223.09     9441.06    961.19 o 
  16   6   6     5991.76     6409.11   1143.52 o 
  17   6   6      745.02      368.40    806.61 o 
  18   6   6     2002.79     3191.00    996.54 o 
  19   6   6     7953.12     7035.11   1474.28 o 
   1   7   6     1653.73     1420.32    200.40 o 
   2   7   6    86839.66    80623.09   2399.47 o 
   3   7   6   220528.27   221372.19   3714.73 o 
   4   7   6    57057.20    56710.72   1109.03 o 
   5   7   6   158319.17   155577.55   2587.79 o 
   6   7   6    10345.40    10897.58    468.65 o 
   7   7   6    38731.87    37344.20    866.22 o 
   8   7   6    25277.69    24269.17    732.26 o 
   9   7   6    64696.91    62656.95   1459.07 o 
  10   7   6   118434.59   117433.88   2933.02 o 
  11   7   6    51296.82    51698.82   1603.41 o 
  12   7   6    57448.71    55053.17   1707.99 o 
  13   7   6    53054.89    49465.51   1522.48 o 
  14   7   6     1175.45      949.77    428.20 o 
  15   7   6       21.88     -432.60    527.21 o 
  16   7   6     6614.77     6563.99   1089.35 o 
  17   7   6    16511.88    20042.13   1773.72 o 
  18   7   6        1.23      854.33    889.60 o 
  19   7   6     6854.89     5867.36   1533.14 o 
   0   8   6   138801.23   130585.87   2707.49 o 
   1   8   6     2138.31     2128.05    224.51 o 
   2   8   6    34658.19    34817.29    656.95 o 
   3   8   6     4421.94     3276.40    261.11 o 
   4   8   6     5192.08     6401.06    488.80 o 
   5   8   6     4552.66     4237.81    266.15 o 
   6   8   6       46.07      125.62    148.74 o 
   7   8   6    13140.29    12816.07    506.60 o 
   8   8   6    45816.52    43607.98   1369.40 o 
   9   8   6     6765.06     7061.46    390.09 o 
  10   8   6    21119.17    22117.90   1213.42 o 
  11   8   6    10529.63     9582.52    695.19 o 
  12   8   6     7608.36     6313.75    633.60 o 
  13   8   6     2369.83     2245.34    504.86 o 
  14   8   6    29478.72    27955.62   1157.72 o 
  15   8   6     1191.07     1122.38    553.48 o 
  16   8   6     2338.52     1959.24    859.35 o 
  17   8   6      310.53     -209.73    817.48 o 
  18   8   6     1605.99     1057.72   1142.96 o 
  19   8   6     2395.42     4619.25   1392.60 o 
   1   9   6     7844.26     9024.27    536.71 o 
   2   9   6    45057.21    41827.32   1444.41 o 
   3   9   6    22342.29    20880.33    513.22 o 
   4   9   6    72722.63    70684.24   1333.69 o 
   5   9   6    58666.43    55573.42   1134.15 o 
   6   9   6      261.84      448.22    174.13 o 
   7   9   6    88227.77    87354.99   1667.22 o 
   8   9   6     7329.80     7318.70    392.97 o 
   9   9   6    74139.02    71060.20   1979.45 o 
  10   9   6     7844.04     8580.63    693.03 o 
  11   9   6        1.32      605.15    398.86 o 
  12   9   6    10288.60     9620.47    743.16 o 
  13   9   6     2940.42     2744.67    551.73 o 
  14   9   6     2635.92     2401.69    528.41 o 
  15   9   6    10234.05    10154.82    790.07 o 
  16   9   6    12527.77    12199.38   1273.94 o 
  17   9   6    14771.95    14778.93   1914.10 o 
  18   9   6    10970.54     9114.95   1705.13 o 
   0  10   6    24926.19    26236.96    742.47 o 
   1  10   6       21.99      190.71    143.14 o 
   2  10   6     2847.77     3292.92    207.24 o 
   3  10   6    73397.30    76820.13   1588.77 o 
   4  10   6        5.00      156.73    153.63 o 
   5  10   6    74464.91    71729.27   1414.08 o 
   6  10   6       71.68       35.70    180.56 o 
   7  10   6    13323.60    12739.19    467.24 o 
   8  10   6     9855.04     9362.58    468.15 o 
   9  10   6      557.02      301.08    354.76 o 
  10  10   6    15083.84    15178.56   1024.61 o 
  11  10   6     6283.95     6166.07    686.93 o 
  12  10   6    24757.55    23487.82   1119.65 o 
  13  10   6      250.55      779.10    494.56 o 
  14  10   6     4209.96     4324.59    727.81 o 
  15  10   6    14675.73    13951.38    993.88 o 
  16  10   6      655.36     1325.92    668.78 o 
  17  10   6     6175.19     6875.18   1588.39 o 
  18  10   6     1506.12       83.95   1179.72 o 
   1  11   6      151.83       -6.68    143.91 o 
   2  11   6      736.62      617.70    163.86 o 
   3  11   6       83.01     -199.87    146.77 o 
   4  11   6     5614.31     5316.96    310.01 o 
   5  11   6    40151.59    39703.29    970.75 o 
   6  11   6    25642.56    26292.53   1182.17 o 
   7  11   6    72418.37    69501.25   1415.16 o 
   8  11   6     9336.00     8821.53    455.91 o 
   9  11   6    14303.54    14160.35    816.54 o 
  10  11   6       57.34     -212.67    365.87 o 
  11  11   6      402.40      542.74    459.44 o 
  12  11   6     2954.46     2610.61    539.01 o 
  13  11   6    20489.93    18885.96   1152.91 o 
  14  11   6     2411.59     2235.65    639.93 o 
  15  11   6    29565.71    26493.12   2046.76 o 
  16  11   6     7177.63     6657.86    809.13 o 
  17  11   6    19753.23    22712.32   3657.51 o 
  18  11   6    16864.26    18670.31   2386.97 o 
   0  12   6      918.98      814.43    268.83 o 
   1  12   6    45767.52    47577.39    899.56 o 
   2  12   6      863.06      892.48    182.12 o 
   3  12   6      654.19      666.31    181.99 o 
   4  12   6    18444.87    16610.27    482.07 o 
   5  12   6     2071.35     1787.02    263.35 o 
   6  12   6       79.25       94.96    209.73 o 
   7  12   6       65.18     -107.62    215.03 o 
   8  12   6    19709.62    19855.39   1404.21 o 
   9  12   6       68.07      189.35    385.35 o 
  10  12   6     3733.54     3876.52    574.32 o 
  11  12   6       96.20     -239.11    441.61 o 
  12  12   6      138.59      979.52    533.70 o 
  13  12   6     1771.65     1657.51    613.36 o 
  14  12   6      309.46      589.62    562.91 o 
  15  12   6     1266.32     1076.67    578.95 o 
  16  12   6     4504.44     3988.90    659.08 o 
  17  12   6       48.08     2134.25   1422.15 o 
   1  13   6     8720.63     8112.20    374.22 o 
   2  13   6    17029.71    17177.64    593.52 o 
   3  13   6    63660.47    64050.56   1119.88 o 
   4  13   6     1383.76     1230.44    242.97 o 
   5  13   6    79483.78    78404.87   1550.80 o 
   6  13   6   124136.47   125778.77   2216.52 o 
   7  13   6    26258.66    26467.06    803.18 o 
   8  13   6    91472.37    89211.67   2675.51 o 
   9  13   6    18022.24    19172.78   1143.59 o 
  10  13   6     2292.65     1878.97    563.85 o 
  11  13   6    26566.86    26655.45   1367.74 o 
  12  13   6     1525.84      993.91    558.29 o 
  13  13   6    15305.60    15102.00   1237.02 o 
  14  13   6      205.43      437.78    583.13 o 
  15  13   6        4.73      777.26    649.17 o 
  16  13   6     5220.26     5743.09    762.92 o 
  17  13   6     6994.05     8372.78   1222.64 o 
   0  14   6       79.08      -22.04    283.33 o 
   1  14   6     3427.85     3466.58    271.72 o 
   2  14   6    29245.47    29088.23    653.66 o 
   3  14   6    23435.24    23275.93    576.16 o 
   4  14   6   105119.50   104885.48   1746.32 o 
   5  14   6    83864.35    81228.47   1693.59 o 
   6  14   6     8363.77     7582.44    485.89 o 
   7  14   6    21852.10    19494.50   1462.91 o 
   8  14   6     1732.99     1035.14    599.40 o 
   9  14   6       42.00     -106.11    518.80 o 
  10  14   6      359.00      171.83    495.79 o 
  11  14   6      270.80      401.87    549.08 o 
  12  14   6     8588.24     9510.85   1065.65 o 
  13  14   6    13503.13    15017.91   1150.70 o 
  14  14   6      768.58     1556.18    663.71 o 
  15  14   6     7784.24     6482.54    819.43 o 
  16  14   6     5208.90     5587.71    810.95 o 
  17  14   6      259.21     1526.08    762.59 o 
   1  15   6     2206.59     1536.20    262.70 o 
   2  15   6     2736.92     2821.45    544.11 o 
   3  15   6    23995.52    24662.09    619.02 o 
   4  15   6    20639.00    20424.10    698.28 o 
   5  15   6    41863.94    42901.94   1709.72 o 
   6  15   6    45223.42    48545.65   1538.23 o 
   7  15   6    52325.79    51335.40   1741.72 o 
   8  15   6    33629.89    35736.60   1583.05 o 
   9  15   6    50067.29    49285.49   1862.84 o 
  10  15   6      955.27     1407.32    585.70 o 
  11  15   6    16308.45    16993.79   1221.45 o 
  12  15   6      473.30      381.95    581.92 o 
  13  15   6      735.05     1475.13    882.19 o 
  14  15   6     1901.06     2074.97    704.56 o 
  15  15   6      115.01      876.89    581.82 o 
  16  15   6     3085.98     3188.30    667.58 o 
   0  16   6     7635.09     8409.76    709.61 o 
   1  16   6      244.95       95.82    232.98 o 
   2  16   6      415.30       14.49    236.91 o 
   3  16   6     7967.17     8248.56    484.36 o 
   4  16   6    11611.28    11996.05    817.09 o 
   5  16   6    14750.61    16412.73   1144.16 o 
   6  16   6     1538.37     1432.15    313.61 o 
   7  16   6      950.69     1823.15    455.01 o 
   8  16   6     3922.82     3352.75    675.57 o 
   9  16   6     6694.38     7363.77    853.33 o 
  10  16   6     8156.57     6348.24    832.73 o 
  11  16   6    15810.67    15640.34   1224.63 o 
  12  16   6      502.83     1071.65    691.45 o 
  13  16   6     3401.62     3301.38   1153.44 o 
  14  16   6      308.18     1065.44    700.16 o 
  15  16   6     3723.95     4105.96    787.06 o 
  16  16   6      425.07     1086.98    813.56 o 
   1  17   6       25.27     -253.78    245.25 o 
   2  17   6     4514.67     4073.92    491.66 o 
   3  17   6     1180.75     1053.82    476.08 o 
   4  17   6    10715.90    12014.86    824.74 o 
   5  17   6    16758.84    16944.69   1495.21 o 
   6  17   6      975.12     1162.37    460.29 o 
   7  17   6    21346.74    20849.24   1230.85 o 
   8  17   6       33.01      -84.24    505.67 o 
   9  17   6    15502.54    16079.51   1866.06 o 
  10  17   6      852.47      547.50    604.54 o 
  11  17   6      471.89      783.62    666.37 o 
  12  17   6       15.29      164.08    630.49 o 
  13  17   6    21705.78    20989.80   1644.28 o 
  14  17   6      289.68      361.28    675.17 o 
  15  17   6    20923.94    21003.02   1333.85 o 
   0  18   6      168.02     -356.30    359.60 o 
   1  18   6    15823.65    17417.59    635.63 o 
   2  18   6       17.65       82.90    335.54 o 
   3  18   6     7068.48     7237.52    573.01 o 
   4  18   6     9563.88     8712.36    788.99 o 
   5  18   6     7385.37     8550.13    586.47 o 
   6  18   6     3925.16     4127.20    633.79 o 
   7  18   6     7331.17     7288.08   1182.52 o 
   8  18   6       30.94      466.91    558.72 o 
   9  18   6      326.08      780.23    599.62 o 
  10  18   6      194.69      595.74    767.69 o 
  11  18   6      140.84      985.77    717.24 o 
  12  18   6     4794.38     6440.67    949.49 o 
  13  18   6       67.25     1016.15    700.54 o 
  14  18   6    13746.16    12002.12   1223.92 o 
   1  19   6     3704.55     3572.54    523.48 o 
   2  19   6    12521.58    13706.45    789.39 o 
   3  19   6    15574.52    15541.41    778.88 o 
   4  19   6     9612.97    10092.61    646.18 o 
   5  19   6    22106.98    22808.57    918.65 o 
   6  19   6     2317.32     2911.21    790.99 o 
   7  19   6     7381.22     7824.75    909.32 o 
   8  19   6     1084.81     1954.92    690.77 o 
   9  19   6      451.43     1371.20    668.85 o 
  10  19   6    11507.91    12650.60   1533.87 o 
  11  19   6     5907.94     7421.74   1117.79 o 
  12  19   6     4094.53     3915.41    886.26 o 
  13  19   6       60.31     1319.74   1055.95 o 
  14  19   6     3736.31     4717.41    849.05 o 
   0  20   6    76522.12    78854.45   3027.60 o 
   1  20   6     3625.20     3965.58    637.14 o 
   2  20   6    11798.67    11852.73    840.23 o 
   3  20   6     2015.99     2215.29    479.31 o 
   4  20   6     7529.19     7427.70    616.65 o 
   5  20   6    20085.46    19618.39    966.70 o 
   6  20   6     1302.06     1944.63    673.22 o 
   7  20   6    23919.37    23425.89   1552.13 o 
   8  20   6    15573.57    14568.21   1752.96 o 
   9  20   6     4439.32     5408.56    889.42 o 
  10  20   6    10512.37    11463.63   1149.66 o 
  11  20   6       23.53     1379.31    743.30 o 
  12  20   6      681.35     1397.25    763.45 o 
  13  20   6     1427.37     2240.96    858.92 o 
   1  21   6     3182.68     3574.28    569.91 o 
   2  21   6     8840.93     9704.96    747.33 o 
   3  21   6    11986.88    11696.41    780.45 o 
   4  21   6    14950.86    14160.25    835.76 o 
   5  21   6    31483.14    31969.45   1522.03 o 
   6  21   6      410.82     1103.82    683.51 o 
   7  21   6    23177.02    21897.64   1567.73 o 
   8  21   6     6593.15     7419.20   1119.69 o 
   9  21   6    11961.48    13120.49   1207.97 o 
  10  21   6    12088.54    15890.31   1310.05 o 
  11  21   6    13811.16    14749.89   1332.56 o 
  12  21   6    13176.75    17080.06   2204.09 o 
   0  22   6    14626.45    15419.18   1406.46 o 
   1  22   6     9233.64     9986.98    864.36 o 
   2  22   6     5535.93     5125.32    919.35 o 
   3  22   6       73.08      168.63    460.18 o 
   4  22   6      468.97     -340.97    437.82 o 
   5  22   6       79.30      174.07    674.29 o 
   6  22   6     1228.58     1088.20    762.53 o 
   7  22   6     3322.64     3855.48    942.74 o 
   8  22   6     3431.44     4204.67    854.26 o 
   9  22   6    11702.41    13058.98   2266.81 o 
  10  22   6     4069.97     7979.74   1562.78 o 
  11  22   6     7870.51    10162.37   1424.87 o 
   1  23   6      286.76      378.56    480.06 o 
   2  23   6     5876.08     6878.62    845.31 o 
   3  23   6       47.10     -230.18    456.23 o 
   4  23   6     6729.54     3732.33    790.10 o 
   5  23   6     3235.14     1754.49    817.37 o 
   6  23   6     3769.88     3684.31    976.72 o 
   7  23   6    16033.71    18046.97   1535.23 o 
   8  23   6       22.02      148.62   1001.74 o 
   9  23   6     6179.80     6549.26   2119.40 o 
  10  23   6     1401.55     2765.31   1016.35 o 
   0  24   6    13922.38    12268.14   1295.34 o 
   1  24   6     1931.87     1496.31    546.23 o 
   2  24   6      778.14      792.12    535.12 o 
   3  24   6    13960.83    15381.79   1298.69 o 
   4  24   6       27.97      124.88    642.01 o 
   5  24   6    17542.49    18485.77   1552.96 o 
   6  24   6       21.63     -202.36    776.20 o 
   7  24   6     8342.47     7007.20   1230.43 o 
   8  24   6     2477.30     2533.69    971.37 o 
   9  24   6      587.41      139.15    840.15 o 
   1  25   6      413.09      782.65    536.82 o 
   2  25   6     2133.56     1453.02    570.53 o 
   3  25   6     1479.71     1570.70    631.26 o 
   4  25   6       30.45      256.42    804.18 o 
   5  25   6     3208.46     3291.72   1001.83 o 
   6  25   6     2901.91     2887.53   1043.46 o 
   7  25   6     2500.86     2211.95   1032.20 o 
   0  26   6      866.03      963.25    805.47 o 
   1  26   6    10669.21     9150.41    891.00 o 
   2  26   6       69.70     -231.98    530.80 o 
   3  26   6      906.99      881.48    748.32 o 
   4  26   6     2837.87      782.11    868.27 o 
   5  26   6     5645.63     4398.50   1140.84 o 
   1   1   7    22001.98    26537.82    648.28 o 
   2   1   7     1265.41      697.72    174.97 o 
   3   1   7      370.35      418.96    200.17 o 
   4   1   7     6208.57     5902.59    639.69 o 
   5   1   7    54147.77    53956.47   1826.39 o 
   6   1   7       75.19      -74.55    193.96 o 
   7   1   7    15946.58    16240.87    705.51 o 
   8   1   7    12377.84    13487.86    513.76 o 
   9   1   7     4241.49     4382.52    311.36 o 
  10   1   7     2156.87     2708.41    290.18 o 
  11   1   7     7356.62     7493.33    419.42 o 
  12   1   7     4803.95     4845.01    437.72 o 
  13   1   7    20436.01    20151.02   1144.65 o 
  14   1   7       54.42      347.63    622.58 o 
  15   1   7    25198.61    24388.08   1728.53 o 
  16   1   7     4477.10     3622.32   1057.92 o 
  17   1   7     3342.98     3306.83    986.59 o 
  18   1   7     2521.13     1826.72    918.03 o 
  19   1   7       67.08     1556.75    976.57 o 
  20   1   7      504.36     1696.72   1035.37 o 
   0   2   7    67574.02    67633.98   2557.79 o 
   1   2   7    46110.67    44481.20    952.50 o 
   2   2   7       73.23       -0.98    227.18 o 
   3   2   7   242406.36   256214.34   4255.44 o 
   4   2   7       98.94      208.68    124.53 o 
   5   2   7   311722.53   312457.09   5791.22 o 
   6   2   7    10927.52    11253.27    400.60 o 
   7   2   7    93948.98    92779.69   1879.50 o 
   8   2   7      325.20      239.24    175.41 o 
   9   2   7     3749.12     3711.67    265.32 o 
  10   2   7    14068.92    14787.60    537.87 o 
  11   2   7      237.43      155.79    224.62 o 
  12   2   7      456.04      329.52    272.30 o 
  13   2   7    12888.41    12347.18    947.70 o 
  14   2   7       20.50       10.18    594.85 o 
  15   2   7    15859.72    17322.28   1498.38 o 
  16   2   7    16261.26    14643.80   1470.16 o 
  17   2   7      633.44     1428.22    874.64 o 
  18   2   7      180.40      658.95    890.30 o 
  19   2   7    10132.93     8931.20   1450.19 o 
   1   3   7      166.83      792.63    150.82 o 
   2   3   7    17661.39    19250.71    677.91 o 
   3   3   7   102947.86   102309.48   1899.22 o 
   4   3   7       38.82       67.29    131.48 o 
   5   3   7    28109.89    30397.32    744.97 o 
   6   3   7    35909.46    35745.98    849.60 o 
   7   3   7    57458.86    55784.93   1228.21 o 
   8   3   7     2049.98     1736.78    294.53 o 
   9   3   7     9889.16    11293.25    574.61 o 
  10   3   7      126.94     -270.22    211.27 o 
  11   3   7     3569.95     3144.48    327.75 o 
  12   3   7     4088.13     4595.12    447.29 o 
  13   3   7      286.87     1317.76    511.10 o 
  14   3   7      914.05     2115.82    755.95 o 
  15   3   7    23443.88    27195.38   1971.44 o 
  16   3   7     1367.30     2519.35    902.27 o 
  17   3   7     7522.03     9264.95   1320.37 o 
  18   3   7       13.72      635.55    841.47 o 
  19   3   7     1239.17     3642.38   1075.68 o 
   0   4   7    41483.48    36237.56   1020.81 o 
   1   4   7    72571.45    73092.62   2537.31 o 
   2   4   7       10.17       71.87    177.96 o 
   3   4   7    23439.71    24554.79    616.75 o 
   4   4   7    46329.42    45547.15    901.28 o 
   5   4   7      719.79      807.10    148.69 o 
   6   4   7    15157.08    13936.58    446.07 o 
   7   4   7     5779.99     5680.33    380.66 o 
   8   4   7    17283.38    18213.95    553.92 o 
   9   4   7    29763.88    27414.99    849.14 o 
  10   4   7     6520.48     6914.75    446.33 o 
  11   4   7       73.63      140.13    291.08 o 
  12   4   7        6.85      253.44    364.34 o 
  13   4   7     5232.13     6159.16    624.16 o 
  14   4   7     5138.63     4925.74    718.49 o 
  15   4   7     2291.81     2599.86    890.91 o 
  16   4   7     2560.20     2101.69    897.68 o 
  17   4   7     9491.79    11490.19   2932.40 o 
  18   4   7      798.05     2018.26    989.11 o 
  19   4   7     1342.10     1917.34    997.17 o 
   1   5   7    96875.09   100192.75   2244.22 o 
   2   5   7     4910.14     6034.60    450.51 o 
   3   5   7    91599.27    93398.93   1725.30 o 
   4   5   7     3329.83     2757.27    480.25 o 
   5   5   7      927.68      964.32    164.50 o 
   6   5   7    11247.90    10789.26    390.54 o 
   7   5   7    60352.47    61590.60   1266.33 o 
   8   5   7     5670.11     5743.51    350.24 o 
   9   5   7       78.11      209.62    193.71 o 
  10   5   7      781.61      319.14    220.97 o 
  11   5   7    78246.07    79876.23   2416.50 o 
  12   5   7     2792.24     3056.39    598.90 o 
  13   5   7    31677.75    30738.75   1244.89 o 
  14   5   7     4756.28     4222.73    702.21 o 
  15   5   7    13386.95    13689.89   1380.12 o 
  16   5   7     5717.49     5213.22   1087.97 o 
  17   5   7     1282.69     2299.16    948.45 o 
  18   5   7     6844.30     7348.80   1263.17 o 
  19   5   7    16687.56    17342.69   1764.11 o 
   0   6   7    52779.41    57558.98   1279.02 o 
   1   6   7    15713.59    14489.53    501.53 o 
   2   6   7     1746.97     2369.27    392.54 o 
   3   6   7    24761.96    25674.96    600.93 o 
   4   6   7    13409.76    13594.78    608.90 o 
   5   6   7    26839.89    26441.91    792.43 o 
   6   6   7     6993.90     7659.72    524.47 o 
   7   6   7    63304.57    64195.52   1319.56 o 
   8   6   7      200.08      131.82    188.26 o 
   9   6   7      981.99      609.63    214.21 o 
  10   6   7      893.81     1112.58    312.09 o 
  11   6   7     2192.52     1904.52    423.01 o 
  12   6   7    10022.89    10430.23    710.23 o 
  13   6   7     1545.25     1657.99    513.65 o 
  14   6   7     4129.77     4302.70    802.40 o 
  15   6   7     5957.36     5777.16    829.56 o 
  16   6   7      250.21      739.13    803.73 o 
  17   6   7     3638.72     3376.25   1046.12 o 
  18   6   7       66.76      446.53    890.79 o 
  19   6   7      223.31      871.77   1098.19 o 
   1   7   7      860.04      559.23    145.10 o 
   2   7   7    24612.28    24866.47    559.14 o 
   3   7   7     7325.02     7482.29    413.20 o 
   4   7   7     1467.51     1615.28    164.39 o 
   5   7   7     8712.65     9618.58    342.04 o 
   6   7   7     2732.30     2687.23    210.44 o 
   7   7   7      458.68      197.96    177.77 o 
   8   7   7       20.12      101.76    195.74 o 
   9   7   7       76.34      180.36    215.80 o 
  10   7   7      936.26     1742.55    391.30 o 
  11   7   7     5222.56     5359.86    617.90 o 
  12   7   7      545.18      730.77    463.75 o 
  13   7   7      342.79      766.85    414.59 o 
  14   7   7     1288.77     1385.41    487.63 o 
  15   7   7      513.22      456.21    587.42 o 
  16   7   7      148.18      159.01    711.02 o 
  17   7   7     3085.41     4245.48   1042.26 o 
  18   7   7      149.51     1059.03   1481.59 o 
  19   7   7     3382.15     5583.07   1341.24 o 
   0   8   7   122762.77   123324.23   2579.60 o 
   1   8   7    19896.09    16781.88   1033.87 o 
   2   8   7      321.42      314.43    136.18 o 
   3   8   7    60983.49    61143.75   1652.91 o 
   4   8   7    18982.04    21732.11    838.69 o 
   5   8   7    48472.38    51941.73   1016.48 o 
   6   8   7    27653.76    27313.69    642.45 o 
   7   8   7    40080.83    38906.07    881.67 o 
   8   8   7      733.04      733.36    239.40 o 
   9   8   7     6330.10     6448.31    520.60 o 
  10   8   7    32125.39    30767.21   1144.77 o 
  11   8   7       44.51      207.91    361.91 o 
  12   8   7      532.54      797.87    420.18 o 
  13   8   7      726.99      780.80    426.99 o 
  14   8   7     1271.59     1217.18    463.97 o 
  15   8   7     2323.19     2608.47    717.57 o 
  16   8   7     8024.99     6813.59   1136.64 o 
  17   8   7     9626.46    11363.52   1759.86 o 
  18   8   7       74.34     1472.90   1109.15 o 
  19   8   7      549.66     1293.24   1150.90 o 
   1   9   7    43495.85    39880.20    750.12 o 
   2   9   7     4380.68     5508.48    284.09 o 
   3   9   7   117556.36   116523.97   1968.08 o 
   4   9   7     9745.43    10522.88    625.47 o 
   5   9   7    29597.77    30560.79    742.38 o 
   6   9   7     7433.17     7677.41    338.26 o 
   7   9   7       13.52      -84.51    171.45 o 
   8   9   7     1102.30     1133.42    234.39 o 
   9   9   7    30099.71    29903.39   1422.94 o 
  10   9   7     5229.14     5679.45    580.20 o 
  11   9   7   103831.39   100876.72   2698.29 o 
  12   9   7       58.20     -698.24    358.51 o 
  13   9   7    42620.91    40730.09   1483.87 o 
  14   9   7     7110.81     6459.68    700.00 o 
  15   9   7       36.20      109.88    568.06 o 
  16   9   7       96.81     -668.08    643.79 o 
  17   9   7       44.16     1362.50   1071.54 o 
  18   9   7      258.59     1592.85   1100.96 o 
   0  10   7    13408.50    12232.28    470.35 o 
   1  10   7    67444.65    62677.87   1085.63 o 
   2  10   7       92.01       -9.63    135.86 o 
   3  10   7     6969.16     7219.08    429.82 o 
   4  10   7      502.79      482.73    169.79 o 
   5  10   7     4964.22     5022.65    313.95 o 
   6  10   7      581.49      509.01    203.47 o 
   7  10   7    33240.11    30920.25    737.50 o 
   8  10   7       68.79     -121.11    204.76 o 
   9  10   7    12419.18    12841.77    751.53 o 
  10  10   7      428.55      337.92    365.65 o 
  11  10   7     1984.06     1470.31    462.86 o 
  12  10   7     5059.19     4098.98    584.12 o 
  13  10   7    10803.28    10025.20    882.68 o 
  14  10   7     2977.29     2809.73    640.56 o 
  15  10   7     4208.38     3322.65    648.03 o 
  16  10   7       12.03     -550.03    689.35 o 
  17  10   7     1616.30     4206.69   1294.98 o 
  18  10   7       55.35     1012.59   1076.03 o 
   1  11   7    15920.46    16283.76    441.08 o 
   2  11   7    51760.58    54237.84    950.35 o 
   3  11   7    12961.15    11162.06    381.88 o 
   4  11   7     2064.88     1946.97    199.71 o 
   5  11   7       19.03      -69.95    196.58 o 
   6  11   7     2123.17     2391.81    281.07 o 
   7  11   7     2740.77     2447.54    268.96 o 
   8  11   7    21557.77    22065.26    770.74 o 
   9  11   7     4988.26     4824.98    567.25 o 
  10  11   7     2436.82     2318.87    496.74 o 
  11  11   7     1868.73     1528.22    540.70 o 
  12  11   7     9364.48     8291.41    817.61 o 
  13  11   7    10515.37    10103.33    916.02 o 
  14  11   7      665.60      668.94    682.54 o 
  15  11   7    26696.34    28966.00   1778.77 o 
  16  11   7      265.20      229.93    709.93 o 
  17  11   7    13630.97    14080.94   1910.11 o 
  18  11   7     2542.15     4627.37   1358.32 o 
   0  12   7      314.64      211.24    248.07 o 
   1  12   7     1942.62     1544.66    207.19 o 
   2  12   7     3012.92     3251.51    233.81 o 
   3  12   7    56285.04    52948.26   1027.05 o 
   4  12   7     6405.11     6525.14    316.44 o 
   5  12   7   161317.56   158488.77   3319.24 o 
   6  12   7     8530.49     8446.73    878.99 o 
   7  12   7    18883.72    19149.20    627.94 o 
   8  12   7      551.14      594.39    310.98 o 
   9  12   7      179.27     -317.21    428.36 o 
  10  12   7     5209.94     5148.99    689.31 o 
  11  12   7     1173.11     2388.33    601.12 o 
  12  12   7     5025.83     4561.03    724.26 o 
  13  12   7    13658.88    13990.93   1059.14 o 
  14  12   7     1865.80     1554.63    636.43 o 
  15  12   7    20121.79    20454.07   1901.22 o 
  16  12   7     1974.51     1487.55    567.11 o 
  17  12   7      546.22     1614.05   1154.73 o 
   1  13   7     2472.73     2622.47    240.67 o 
   2  13   7     3032.60     2696.62    235.88 o 
   3  13   7     9196.06     9351.77    360.36 o 
   4  13   7      776.99      863.52    284.79 o 
   5  13   7     6526.58     6488.39    371.68 o 
   6  13   7     9487.55     8443.13    473.55 o 
   7  13   7     3605.84     4685.02    433.87 o 
   8  13   7        5.86      526.11    467.06 o 
   9  13   7       25.35      110.94    458.80 o 
  10  13   7     1254.05     1449.21    538.95 o 
  11  13   7       23.19      247.11    511.55 o 
  12  13   7     3829.39     4123.17   1031.88 o 
  13  13   7     8615.85     8425.29    919.30 o 
  14  13   7      417.56      231.97    608.04 o 
  15  13   7    16583.81    14072.72   1152.35 o 
  16  13   7       52.47      966.50    560.83 o 
  17  13   7    15678.42    15061.28   1309.15 o 
   0  14   7    26216.06    26480.49    951.37 o 
   1  14   7      420.08      605.39    206.02 o 
   2  14   7       23.28     -210.39    185.40 o 
   3  14   7     6373.49     6517.11    327.20 o 
   4  14   7     2084.32     2126.81    259.89 o 
   5  14   7    35239.94    35477.27   1230.06 o 
   6  14   7     5905.88     7026.84    730.41 o 
   7  14   7      668.30      244.75    311.90 o 
   8  14   7       71.78      524.51    503.89 o 
   9  14   7     1133.55      591.43    495.62 o 
  10  14   7      834.02      975.89    539.07 o 
  11  14   7     5587.28     6409.59    827.20 o 
  12  14   7      339.88      739.96    559.02 o 
  13  14   7       86.67     1237.46    636.12 o 
  14  14   7      351.51      738.63    643.01 o 
  15  14   7       31.48      340.95    632.86 o 
  16  14   7     1508.48      777.56    588.27 o 
  17  14   7     2313.48     1988.37    809.03 o 
   1  15   7     2453.85     2693.85    298.55 o 
   2  15   7     9536.93     8563.64    414.25 o 
   3  15   7    16522.97    16207.52    516.29 o 
   4  15   7    18847.72    17074.69   1385.99 o 
   5  15   7    42123.72    42429.53   1044.08 o 
   6  15   7    16724.48    16359.11    706.39 o 
   7  15   7    47658.28    47579.54   1540.50 o 
   8  15   7      837.01      670.74    530.25 o 
   9  15   7    20898.62    21643.13   1250.57 o 
  10  15   7      574.51      275.38    536.29 o 
  11  15   7     8505.60     7687.52    886.77 o 
  12  15   7     2028.23     2175.44    700.02 o 
  13  15   7    15039.16    15038.20   1192.84 o 
  14  15   7     4118.38     4619.41    877.91 o 
  15  15   7     9996.70     9716.26   1088.21 o 
  16  15   7     1772.59     1861.19    633.73 o 
   0  16   7     1592.26      414.77    354.48 o 
   1  16   7      367.45      429.22    253.25 o 
   2  16   7      297.10       67.03    234.20 o 
   3  16   7    65829.51    65226.80   1774.58 o 
   4  16   7      999.18      642.79    333.77 o 
   5  16   7    84881.66    83976.75   1910.50 o 
   6  16   7      403.39      524.08    310.52 o 
   7  16   7    28048.38    28334.18   1003.71 o 
   8  16   7      286.78      413.80    511.83 o 
   9  16   7     3632.47     2742.41    696.10 o 
  10  16   7      201.08      913.60    606.20 o 
  11  16   7       36.72     -145.30    559.04 o 
  12  16   7      404.97     -400.50    569.16 o 
  13  16   7     5659.06     6068.06    964.27 o 
  14  16   7      339.21      683.51    932.23 o 
  15  16   7     2403.14     4328.99    889.78 o 
  16  16   7     1847.69     2411.13    720.08 o 
   1  17   7     1329.51     1290.14    292.22 o 
   2  17   7     2004.30     2228.57    373.40 o 
   3  17   7     2816.44     2630.69    416.06 o 
   4  17   7     3399.29     3797.96    447.17 o 
   5  17   7    31218.75    32302.95   1242.06 o 
   6  17   7    11540.97    11967.67    802.12 o 
   7  17   7   110243.98   110153.04   3288.71 o 
   8  17   7       82.62     -126.00    509.87 o 
   9  17   7    26684.45    28911.11   1507.44 o 
  10  17   7        9.87      420.02    649.40 o 
  11  17   7      551.33      650.52    626.28 o 
  12  17   7      336.17     1087.61    804.73 o 
  13  17   7       90.15     1104.19    754.59 o 
  14  17   7       42.65     1030.62    868.30 o 
  15  17   7     3157.90     5561.62    972.09 o 
   0  18   7      747.76      509.45    413.14 o 
   1  18   7       43.45     -203.81    268.73 o 
   2  18   7     3514.24     3148.78    511.29 o 
   3  18   7     1257.02     1389.39    387.06 o 
   4  18   7    10822.47    11161.77    744.11 o 
   5  18   7       91.86     -240.25    323.61 o 
   6  18   7     9171.56     8863.77    918.94 o 
   7  18   7     9807.10     9657.21   1049.62 o 
   8  18   7     4043.78     3822.15    757.10 o 
   9  18   7     6060.98     6891.73   1053.03 o 
  10  18   7     5666.99     3579.18    790.49 o 
  11  18   7       63.27      654.58    652.94 o 
  12  18   7     4519.16     4028.42    880.67 o 
  13  18   7       22.69     1018.82    737.62 o 
  14  18   7     4036.58     3783.44    907.59 o 
   1  19   7      251.03     -379.09    355.93 o 
   2  19   7     1220.89      789.58    393.99 o 
   3  19   7      629.23     1194.66    410.22 o 
   4  19   7       27.94      140.37    352.28 o 
   5  19   7    12379.29    12474.67    807.81 o 
   6  19   7     1373.51     1718.84    527.91 o 
   7  19   7    30684.30    29403.86   1953.28 o 
   8  19   7      558.18      851.16    621.84 o 
   9  19   7     6509.18     7783.86    967.69 o 
  10  19   7      108.00      690.66    643.73 o 
  11  19   7     4402.32     6305.64   1316.53 o 
  12  19   7      704.48      546.13    699.51 o 
  13  19   7    16469.57    16881.46   1973.35 o 
  14  19   7       79.10     1477.14    820.82 o 
   0  20   7      106.82     -149.74    550.74 o 
   1  20   7     3340.35     2988.89    534.07 o 
   2  20   7        7.75     -675.32    368.70 o 
   3  20   7     1444.06      623.93    421.31 o 
   4  20   7      416.05      280.44    411.34 o 
   5  20   7     3841.22     4016.29    656.47 o 
   6  20   7      152.43     1017.96    639.41 o 
   7  20   7     3461.61     5943.22    834.57 o 
   8  20   7      236.86      460.78    632.37 o 
   9  20   7     3707.52     4712.78    855.86 o 
  10  20   7      354.79     1223.33   1011.82 o 
  11  20   7     2219.57     3388.42    832.58 o 
  12  20   7      236.22      821.49    748.49 o 
  13  20   7     2590.92     4372.78   1058.67 o 
   1  21   7    11267.96    11760.64    812.72 o 
   2  21   7       26.20     -399.99    402.80 o 
   3  21   7    26941.84    27670.97   1163.97 o 
   4  21   7      512.12      326.86    439.23 o 
   5  21   7    20373.83    20903.19   1740.73 o 
   6  21   7     2792.58     3790.80    973.90 o 
   7  21   7     2344.66     2876.80   1052.87 o 
   8  21   7     5845.17     6999.39   1072.87 o 
   9  21   7      635.86     2141.08    749.10 o 
  10  21   7     1727.73     3843.48    859.00 o 
  11  21   7    10645.49    11549.51   1339.97 o 
  12  21   7       18.36     1917.93   1669.10 o 
   0  22   7    21653.93    21600.62   1854.21 o 
   1  22   7    28692.72    29576.03   1240.99 o 
   2  22   7     3426.22     3143.77    585.42 o 
   3  22   7     9223.24    10477.26    809.12 o 
   4  22   7     6843.89     7223.18    829.17 o 
   5  22   7    10926.48    12065.70   1033.90 o 
   6  22   7     4483.72     3013.48    883.33 o 
   7  22   7     8370.11     7692.04   1498.71 o 
   8  22   7       13.04      276.54    778.47 o 
   9  22   7     7943.92    10093.30   1146.20 o 
  10  22   7     4157.48     4982.46    953.05 o 
  11  22   7      141.32     1913.78    970.08 o 
   1  23   7    13944.59    12836.81   1052.77 o 
   2  23   7      870.73      117.82    476.61 o 
   3  23   7    46137.75    48019.20   1637.24 o 
   4  23   7      678.51      719.86    636.53 o 
   5  23   7    20894.16    19588.60   1534.79 o 
   6  23   7       52.15    -1009.15    629.60 o 
   7  23   7    11525.73    10028.90   1291.65 o 
   8  23   7      196.94       47.78   1039.00 o 
   9  23   7    24230.14    22949.48   1758.51 o 
  10  23   7      239.97     -128.47    823.91 o 
   0  24   7       88.42      634.52    733.30 o 
   1  24   7    32546.96    34721.81   1396.75 o 
   2  24   7        3.75      291.72    505.68 o 
   3  24   7     1756.52     1927.90    560.78 o 
   4  24   7      458.95      392.57    643.17 o 
   5  24   7      168.09     -483.88    768.86 o 
   6  24   7      601.08      628.40    843.98 o 
   7  24   7     1819.51      625.37    824.53 o 
   8  24   7       85.47      543.61   1029.91 o 
   1  25   7     1476.80     2092.92    604.69 o 
   2  25   7     7806.05     7634.09    814.24 o 
   3  25   7     3965.38     4860.04    776.44 o 
   4  25   7     2066.11      949.42    830.69 o 
   5  25   7     7089.37     7540.88   1416.04 o 
   6  25   7        8.94     -626.53    777.48 o 
   7  25   7     5740.53     2734.17    966.94 o 
   0  26   7      155.12     1005.60    854.22 o 
   1  26   7      117.36      559.39    583.85 o 
   2  26   7       39.14      245.73    538.29 o 
   3  26   7     4925.56     3565.60   1187.47 o 
   4  26   7     1185.51     1130.53    903.17 o 
   0   0   8    21554.73    24653.23   1734.05 o 
   1   0   8    20942.61    20492.47    891.84 o 
   2   0   8    49057.03    47685.91   1297.00 o 
   3   0   8   276394.91   282098.34   7308.62 o 
   4   0   8   460443.44   466474.56  11948.24 o 
   5   0   8   403169.06   428527.31  11018.38 o 
   6   0   8    56304.81    57115.12   1694.79 o 
   7   0   8      515.16      275.73    271.41 o 
   8   0   8     2929.81     2919.97    416.29 o 
   9   0   8      571.89      600.50    364.56 o 
  10   0   8    53940.66    50258.75   1730.88 o 
  11   0   8     7640.57     6433.60    590.64 o 
  12   0   8     3916.35     3081.33    689.32 o 
  13   0   8    11915.54     8684.69   1474.25 o 
  14   0   8    24083.53    24440.52   4270.33 o 
  15   0   8     5540.06     5629.21   1449.92 o 
  16   0   8      225.25     -359.16   1132.23 o 
  17   0   8    24542.39    25366.13   2749.90 o 
  18   0   8     8046.20     7639.11   1786.15 o 
  19   0   8     8810.85    11057.26   2190.56 o 
   1   1   8    13104.54    13908.11    484.13 o 
   2   1   8    30528.81    29148.78    622.63 o 
   3   1   8   162715.16   164354.00   2912.40 o 
   4   1   8    74393.63    74884.21   1493.31 o 
   5   1   8   241043.50   241655.19   5081.68 o 
   6   1   8    36489.54    34859.87    874.93 o 
   7   1   8   236026.13   222538.64   4431.61 o 
   8   1   8    15936.19    15382.25    505.01 o 
   9   1   8    69715.78    67748.88   1472.34 o 
  10   1   8      117.74      177.33    170.30 o 
  11   1   8    21145.69    21624.29    699.27 o 
  12   1   8    15768.38    16138.67   1225.29 o 
  13   1   8     1541.82     2074.48    392.97 o 
  14   1   8     9455.73     8390.80    743.23 o 
  15   1   8     4050.31     5053.69   1016.62 o 
  16   1   8     1731.79     2353.96    871.65 o 
  17   1   8      901.95      396.88    816.17 o 
  18   1   8      158.64     -294.26    781.43 o 
  19   1   8    33598.43    33921.84   2340.57 o 
   0   2   8    11582.45    11471.14    788.63 o 
   1   2   8      533.14     1015.42    231.29 o 
   2   2   8     5439.87     4495.80    190.15 o 
   3   2   8    18969.04    20903.85    539.53 o 
   4   2   8    22261.55    23727.95    714.98 o 
   5   2   8    43099.54    43955.39   1283.70 o 
   6   2   8     6690.95     7443.14    597.59 o 
   7   2   8     1304.02     1040.24    193.51 o 
   8   2   8     1149.45     1202.03    206.47 o 
   9   2   8     5573.30     5787.07    328.13 o 
  10   2   8     6952.55     7166.49    371.58 o 
  11   2   8      135.53      132.50    227.48 o 
  12   2   8     3610.00     3404.27    706.59 o 
  13   2   8     1148.96      954.13    378.09 o 
  14   2   8      331.88      559.98    635.77 o 
  15   2   8     4140.96     4918.31   1000.76 o 
  16   2   8      804.74     1990.84    881.44 o 
  17   2   8    27718.75    28574.85   2045.96 o 
  18   2   8     1353.01      988.72    889.34 o 
  19   2   8     4686.85     5808.04   1255.71 o 
   1   3   8     7724.38     8012.79    335.94 o 
   2   3   8    40312.04    41975.88    878.55 o 
   3   3   8     1773.28     2262.15    256.60 o 
   4   3   8     9876.58    10217.19    368.43 o 
   5   3   8    22618.83    22914.12    621.83 o 
   6   3   8    33394.65    33613.09    828.63 o 
   7   3   8   186992.73   183309.48   3528.88 o 
   8   3   8     8434.69     8039.13    910.59 o 
   9   3   8    50292.18    50665.39   1181.08 o 
  10   3   8      242.89      562.11    196.85 o 
  11   3   8      234.30      423.75    262.83 o 
  12   3   8    31243.99    28018.46    992.02 o 
  13   3   8    35974.66    34610.19   1500.89 o 
  14   3   8    14279.26    13140.77   1283.41 o 
  15   3   8    28488.08    29250.71   1906.08 o 
  16   3   8    10135.78    11154.29   1337.14 o 
  17   3   8    30295.13    28861.60   2079.45 o 
  18   3   8     1476.36     1203.56    917.35 o 
  19   3   8    49854.87    50791.42   4068.46 o 
   0   4   8    31552.96    33648.16   1095.09 o 
   1   4   8     1014.60     1189.62    156.20 o 
   2   4   8     3830.65     4818.88    371.46 o 
   3   4   8    25770.60    24602.98    541.09 o 
   4   4   8   136934.22   146490.80   2677.61 o 
   5   4   8     5659.62     6414.71    291.00 o 
   6   4   8    46351.83    48549.87   1509.53 o 
   7   4   8    11395.30    11014.52    760.54 o 
   8   4   8     1215.98     1249.80    205.97 o 
   9   4   8      753.23      503.19    187.04 o 
  10   4   8       71.72      282.51    242.96 o 
  11   4   8      376.00      276.23    298.47 o 
  12   4   8      540.55      904.15    526.68 o 
  13   4   8    19340.13    18713.51    968.86 o 
  14   4   8    29401.52    28034.18   1455.18 o 
  15   4   8     8433.67     8996.93   1199.34 o 
  16   4   8    12609.61    13127.00   1615.79 o 
  17   4   8     9113.91    10062.48   1362.95 o 
  18   4   8      339.60      634.59    852.77 o 
  19   4   8     2041.07     3267.20   1141.90 o 
   1   5   8    55214.07    57320.26   1081.57 o 
   2   5   8     3802.33     3793.49    232.47 o 
   3   5   8    65642.72    67901.03   1256.05 o 
   4   5   8      138.65       89.38    132.31 o 
   5   5   8   164303.73   166052.34   2857.02 o 
   6   5   8      410.20      615.48    170.64 o 
   7   5   8   103705.14   102783.43   2963.40 o 
   8   5   8        3.81      -23.40    169.78 o 
   9   5   8    30422.90    29725.44    909.04 o 
  10   5   8     7651.83     7604.30    470.80 o 
  11   5   8    35246.06    34090.42   1322.94 o 
  12   5   8    25541.75    23875.84   1153.29 o 
  13   5   8      155.65      486.15    418.20 o 
  14   5   8     1012.41     1525.73    594.06 o 
  15   5   8    19883.56    17230.04   1535.39 o 
  16   5   8    15526.38    14509.48   1673.37 o 
  17   5   8    41509.96    38928.46   2274.74 o 
  18   5   8     1988.97     1447.48    958.91 o 
  19   5   8    20301.63    21343.69   1929.36 o 
   0   6   8     9876.62    11053.98    464.93 o 
   1   6   8   161587.31   156622.33   2754.29 o 
   2   6   8    63345.70    61321.64   1525.40 o 
   3   6   8     8949.29    10297.34    451.83 o 
   4   6   8     5225.46     6553.37    353.12 o 
   5   6   8    21422.79    20119.17    593.94 o 
   6   6   8     7041.23     6210.98    294.68 o 
   7   6   8    21477.42    22759.74    628.33 o 
   8   6   8    13208.51    13908.93    732.46 o 
   9   6   8    51082.82    47944.06   1195.46 o 
  10   6   8       45.74      125.12    230.34 o 
  11   6   8      662.31      256.86    405.67 o 
  12   6   8     1036.71      706.41    464.65 o 
  13   6   8    17649.43    17754.97    985.49 o 
  14   6   8      822.50     1227.93    500.07 o 
  15   6   8     1215.19      836.49    612.09 o 
  16   6   8     7950.18     6940.77   1142.28 o 
  17   6   8       37.96      558.12    841.30 o 
  18   6   8     3235.45     3195.33   1251.67 o 
  19   6   8     1819.53      844.53   1122.60 o 
   1   7   8   191296.91   189048.92   3204.16 o 
   2   7   8   159332.89   165284.78   2707.55 o 
   3   7   8   214174.72   204641.64   3182.71 o 
   4   7   8    99830.16   100176.37   1809.34 o 
   5   7   8   130419.81   127678.48   2175.84 o 
   6   7   8     1770.00     2180.37    346.57 o 
   7   7   8    47506.25    48548.62   1077.20 o 
   8   7   8      913.27     1334.93    298.99 o 
   9   7   8    37598.71    36705.51   1002.85 o 
  10   7   8    16227.61    14542.11    776.70 o 
  11   7   8   139400.22   138854.38   3451.62 o 
  12   7   8    80788.61    74745.73   2387.29 o 
  13   7   8    21290.47    20822.30   1153.46 o 
  14   7   8     7688.11     7083.18    725.47 o 
  15   7   8     2764.52     2302.09    698.39 o 
  16   7   8     1859.67     2011.30    882.04 o 
  17   7   8    13567.08    17287.16   2043.75 o 
  18   7   8      215.42      922.55   1051.58 o 
  19   7   8     6446.05     7532.14   1743.53 o 
   0   8   8    82543.42    81135.59   1781.54 o 
   1   8   8    60845.12    55984.64   1144.12 o 
   2   8   8    13122.94    13180.42    778.11 o 
   3   8   8     1592.72     1585.82    173.39 o 
   4   8   8    34910.68    35893.23    760.76 o 
   5   8   8     8282.59     9142.70    566.52 o 
   6   8   8     5687.48     6059.52    446.14 o 
   7   8   8     7373.45     7959.11    340.60 o 
   8   8   8     3395.11     3175.67    260.26 o 
   9   8   8    41438.06    38701.73   1126.40 o 
  10   8   8     3355.33     4183.09    518.52 o 
  11   8   8     5027.33     4026.34    534.93 o 
  12   8   8      320.67      258.54    403.28 o 
  13   8   8    10496.99     9690.72    757.39 o 
  14   8   8      333.49        3.18    480.19 o 
  15   8   8     3460.36     3978.92    786.38 o 
  16   8   8      438.52     1583.17   1049.94 o 
  17   8   8      331.04      289.96   1033.17 o 
  18   8   8      346.28     1850.87   1184.53 o 
  19   8   8      495.75     1794.67   1172.69 o 
   1   9   8    31359.52    30987.19    630.89 o 
   2   9   8       48.54      -95.07    139.89 o 
   3   9   8    55745.80    51829.36   1011.28 o 
   4   9   8       11.78      -73.49    145.80 o 
   5   9   8    62088.75    60695.23   1269.55 o 
   6   9   8       34.01      -48.72    166.25 o 
   7   9   8    84341.57    81449.51   1665.50 o 
   8   9   8    10739.32    11417.19    496.45 o 
   9   9   8    46908.30    48237.77   1394.77 o 
  10   9   8    21079.38    21915.16    986.83 o 
  11   9   8    16374.95    19028.34    959.97 o 
  12   9   8     1729.30     2360.15    499.02 o 
  13   9   8     2719.31     1756.10    612.82 o 
  14   9   8     5147.56     5892.78   1591.99 o 
  15   9   8    20198.35    19553.36   1271.88 o 
  16   9   8     4354.98     3435.71    926.50 o 
  17   9   8    22139.11    20136.99   2201.16 o 
  18   9   8       15.62      297.14   1110.14 o 
   0  10   8     7783.15     7975.67    598.45 o 
   1  10   8      527.90      787.81    163.38 o 
   2  10   8      222.12      406.51    155.53 o 
   3  10   8    10268.50    10108.10    375.99 o 
   4  10   8    58782.18    59407.36   1262.52 o 
   5  10   8    19377.41    19821.87    572.51 o 
   6  10   8    42459.94    43167.25    928.99 o 
   7  10   8     7700.44     8172.43    368.81 o 
   8  10   8     3226.05     3023.53    322.33 o 
   9  10   8       82.17     -106.43    338.81 o 
  10  10   8     7555.96     6514.54    620.92 o 
  11  10   8      840.48      353.91    449.52 o 
  12  10   8      175.91       88.78    452.44 o 
  13  10   8     6177.51     5688.76    727.92 o 
  14  10   8     9318.84     7941.45    843.47 o 
  15  10   8     6097.56     5799.12    828.02 o 
  16  10   8    13198.83    15256.19   1450.13 o 
  17  10   8     7070.39     5376.44   1483.33 o 
  18  10   8      182.08     1231.93   1247.00 o 
   1  11   8       79.76      443.70    165.27 o 
   2  11   8    18737.96    19020.41   1031.68 o 
   3  11   8       49.47      -56.37    158.07 o 
   4  11   8     5618.08     5466.59    388.80 o 
   5  11   8    77814.65    79365.55   1880.51 o 
   6  11   8    35671.92    34781.82    816.93 o 
   7  11   8   104820.63   104738.95   1913.29 o 
   8  11   8     1646.26     1566.03    345.68 o 
   9  11   8    18452.89    19347.50    937.65 o 
  10  11   8      657.22     1304.68    492.37 o 
  11  11   8      354.44      -15.91    525.92 o 
  12  11   8    15757.58    14615.63   1024.82 o 
  13  11   8    22399.98    21999.35   1261.09 o 
  14  11   8    13420.78    12609.27   1023.65 o 
  15  11   8    15693.76    16188.91   1164.48 o 
  16  11   8     1214.45     1206.40    828.58 o 
  17  11   8    21915.38    24667.73   2415.09 o 
  18  11   8     3021.18     4493.84   1377.31 o 
   0  12   8     7028.67     7235.66    472.95 o 
   1  12   8    26041.14    27149.74    618.88 o 
   2  12   8       87.50     -131.25    159.85 o 
   3  12   8    18782.11    18580.72    621.40 o 
   4  12   8     7908.38     6784.81    331.48 o 
   5  12   8    18243.21    17660.58    669.92 o 
   6  12   8    13569.46    13727.72    535.38 o 
   7  12   8     1876.25     1411.57    274.47 o 
   8  12   8     1021.57      556.52    369.38 o 
   9  12   8    15498.74    16059.69    995.15 o 
  10  12   8    22881.29    22832.36   1210.06 o 
  11  12   8      764.49      916.21    516.31 o 
  12  12   8     1907.55     1280.25    585.76 o 
  13  12   8      800.26      656.46    550.29 o 
  14  12   8     8143.67     7817.70   1132.35 o 
  15  12   8      646.36     1275.05    646.43 o 
  16  12   8      338.73      129.82    626.96 o 
  17  12   8     6110.56     5648.80   1097.15 o 
   1  13   8     1258.91      904.64    207.14 o 
   2  13   8      117.00     -144.71    177.97 o 
   3  13   8    22673.14    22605.42    584.88 o 
   4  13   8    17547.70    18357.77    727.76 o 
   5  13   8   128526.33   128811.62   2289.29 o 
   6  13   8    31463.44    31781.38   1186.26 o 
   7  13   8   101714.59   101552.33   2330.63 o 
   8  13   8     5190.38     5530.66    695.90 o 
   9  13   8    28678.11    28311.45   1320.00 o 
  10  13   8      132.59      949.23    517.93 o 
  11  13   8     7072.93     8433.88   1014.26 o 
  12  13   8     3537.24     3409.73   1254.56 o 
  13  13   8      116.88      513.11    577.73 o 
  14  13   8    15387.95    15648.40   1177.15 o 
  15  13   8      650.73     1047.22    801.82 o 
  16  13   8     7095.50     6249.26    867.31 o 
  17  13   8     2722.79     3666.25    997.36 o 
   0  14   8     3182.95     3136.21    416.43 o 
   1  14   8      177.34      110.45    192.03 o 
   2  14   8     5394.84     4565.20    309.96 o 
   3  14   8    47317.31    46089.99    935.62 o 
   4  14   8    72331.78    71864.81   1357.28 o 
   5  14   8   108609.46   107695.36   2195.44 o 
   6  14   8    53706.46    51916.87   2552.94 o 
   7  14   8    15035.40    13985.05    923.09 o 
   8  14   8      323.66      147.75    482.59 o 
   9  14   8      571.08      341.48    489.53 o 
  10  14   8     9992.56     8353.41    869.39 o 
  11  14   8     3091.27     3647.10    713.64 o 
  12  14   8      529.00      725.48    599.87 o 
  13  14   8    10972.73    10491.75   1015.43 o 
  14  14   8    14373.85    14113.53   1153.69 o 
  15  14   8      762.15     1854.41    866.26 o 
  16  14   8     2359.93     2659.03    819.07 o 
   1  15   8     1553.22     1215.43    260.40 o 
   2  15   8     4327.17     3400.07    319.61 o 
   3  15   8    22962.60    21960.94    892.13 o 
   4  15   8      278.82      183.21    292.44 o 
   5  15   8    77075.06    75782.24   1578.57 o 
   6  15   8    23389.99    24373.03    813.44 o 
   7  15   8   122766.85   121171.34   2853.40 o 
   8  15   8    11399.16    11614.27    946.86 o 
   9  15   8    34512.61    34860.41   2007.84 o 
  10  15   8     4610.77     5021.97    788.32 o 
  11  15   8     3886.40     4994.71    807.61 o 
  12  15   8        3.09      249.13    583.92 o 
  13  15   8      158.50     1026.93    667.21 o 
  14  15   8     1679.61     2826.24    765.41 o 
  15  15   8      907.66     1925.37    857.51 o 
  16  15   8     4225.18     4477.96   1322.43 o 
   0  16   8    18002.38    17444.40    872.16 o 
   1  16   8     1017.14      705.02    263.50 o 
   2  16   8       13.12      107.90    242.50 o 
   3  16   8      119.39      -85.27    304.48 o 
   4  16   8     4826.44     5561.79    620.06 o 
   5  16   8     4319.91     4448.37    448.57 o 
   6  16   8     4579.62     5268.20    828.17 o 
   7  16   8     3724.08     2821.81    430.21 o 
   8  16   8      249.11      241.69    521.14 o 
   9  16   8      174.03        4.70    524.76 o 
  10  16   8     1628.15      882.28    605.96 o 
  11  16   8     3440.33     3854.24    777.96 o 
  12  16   8     2318.69     1375.07    681.49 o 
  13  16   8      163.12      264.50    647.56 o 
  14  16   8      258.39     1549.43    709.29 o 
  15  16   8     2851.90     2688.66    851.13 o 
   1  17   8      639.52      366.59    270.42 o 
   2  17   8      761.00     1059.42    357.70 o 
   3  17   8     4481.21     3881.70    463.47 o 
   4  17   8      852.49     1132.52    453.54 o 
   5  17   8     9044.26     8898.75    585.30 o 
   6  17   8       27.63       81.50    394.04 o 
   7  17   8    26875.70    29067.19   1596.60 o 
   8  17   8    10551.78    12698.18   2189.55 o 
   9  17   8    16327.15    18289.89   1258.57 o 
  10  17   8      173.22     -418.33    563.14 o 
  11  17   8        1.55     -289.74    589.27 o 
  12  17   8     6199.22     6096.95    943.02 o 
  13  17   8    10555.97    12208.15   1833.78 o 
  14  17   8    12613.18    11603.16   1190.07 o 
  15  17   8    28802.60    27782.76   2191.03 o 
   0  18   8     3991.02     4146.01    567.32 o 
   1  18   8     9573.54     8938.08    562.19 o 
   2  18   8     4321.90     4876.76    538.59 o 
   3  18   8    12532.27    11847.66    865.58 o 
   4  18   8    14937.18    14294.29    722.87 o 
   5  18   8     7606.15     8121.17    677.21 o 
   6  18   8     8011.59     8635.61   1108.09 o 
   7  18   8     2070.62     1301.99    706.91 o 
   8  18   8      602.19      279.31    566.53 o 
   9  18   8      694.69     1275.29    629.78 o 
  10  18   8      237.55     1277.26    658.37 o 
  11  18   8       52.47       42.00    636.61 o 
  12  18   8     6901.01     7183.82    978.40 o 
  13  18   8     5148.60     4531.53    927.64 o 
  14  18   8     2549.23     2199.05    965.78 o 
   1  19   8    10480.79    10797.78    732.45 o 
   2  19   8    12069.08    12476.26    765.82 o 
   3  19   8    30488.55    32637.55   1154.85 o 
   4  19   8       84.89       35.23    372.25 o 
   5  19   8     8743.97     8312.42    613.92 o 
   6  19   8     3463.92     3499.01    597.25 o 
   7  19   8     5475.42     6592.36    879.13 o 
   8  19   8     3345.98     3883.93    721.03 o 
   9  19   8     9266.43     8888.02   1013.60 o 
  10  19   8     2185.66     3337.55    798.62 o 
  11  19   8    16150.42    15118.36   1279.73 o 
  12  19   8     3129.91     3849.46   1102.90 o 
  13  19   8     1010.61     2191.53    801.11 o 
   0  20   8     4321.99     3712.05    788.64 o 
   1  20   8    11652.35    11874.59   1028.11 o 
   2  20   8      169.49     -262.30    392.78 o 
   3  20   8      850.32      864.20    434.50 o 
   4  20   8     2818.17     1466.73    483.24 o 
   5  20   8      165.27     -453.24    479.04 o 
   6  20   8    12025.16     9416.91   1184.11 o 
   7  20   8    16088.64    14857.84   1459.96 o 
   8  20   8     4345.78     3863.62    900.26 o 
   9  20   8    14451.61    17475.26   2273.34 o 
  10  20   8       99.05     1342.82    746.58 o 
  11  20   8      741.79     1885.11    736.90 o 
  12  20   8     2347.84     2873.20    855.38 o 
  13  20   8     2464.49     4092.67    933.24 o 
   1  21   8     4143.40     4047.06    584.12 o 
   2  21   8    22646.04    23589.04   1088.31 o 
   3  21   8    38391.26    39857.05   1411.09 o 
   4  21   8     5399.41     5738.32    733.88 o 
   5  21   8    23398.98    26622.26   1405.67 o 
   6  21   8      256.48     -341.23    652.64 o 
   7  21   8    10063.70     8698.09   1119.17 o 
   8  21   8      398.44        7.12    690.31 o 
   9  21   8    18145.32    18319.82   1369.93 o 
  10  21   8    11536.74    11547.75   1204.09 o 
  11  21   8    15654.25    18211.39   1451.05 o 
  12  21   8    11356.23    16501.69   2847.46 o 
   0  22   8    28515.25    31885.54   1824.70 o 
   1  22   8     6981.05     6968.45    704.11 o 
   2  22   8     6571.64     6142.15   1010.20 o 
   3  22   8       34.24      213.16    469.79 o 
   4  22   8      810.97      378.68    488.46 o 
   5  22   8      132.63      151.34    588.45 o 
   6  22   8       18.07      -36.22    685.15 o 
   7  22   8     4800.76     3505.82    939.27 o 
   8  22   8     2743.33     2114.49    890.68 o 
   9  22   8    13733.54    13780.67   1423.79 o 
  10  22   8     3565.24     1722.58    984.18 o 
  11  22   8     3546.66     5495.48   1131.66 o 
   1  23   8      137.78      544.50    493.14 o 
   2  23   8     2560.83     2128.97    586.99 o 
   3  23   8     2724.45     4324.65    633.77 o 
   4  23   8     1763.81     1560.25    682.12 o 
   5  23   8    10541.99     9429.60   2281.38 o 
   6  23   8       31.73    -1083.26    703.29 o 
   7  23   8    14451.34    12266.70   1375.24 o 
   8  23   8     3854.27     2997.77   1087.38 o 
   9  23   8     7417.98     7581.48   1259.14 o 
  10  23   8      333.23      723.32    868.84 o 
   0  24   8       98.11      724.43   1115.65 o 
   1  24   8     9805.40    10367.15    857.30 o 
   2  24   8     1102.34     1179.31    536.20 o 
   3  24   8     2054.67     1720.53    563.69 o 
   4  24   8     6333.74     7851.63   1017.56 o 
   5  24   8     6552.83     5152.66   1294.01 o 
   6  24   8    10945.65    10193.95   1308.25 o 
   7  24   8     1570.50     2052.76    944.10 o 
   8  24   8     2474.83     3904.23   1040.78 o 
   1  25   8      531.94     -187.11    524.45 o 
   2  25   8     1123.05      792.99    555.54 o 
   3  25   8     1043.31      824.27    702.70 o 
   4  25   8      234.48     -293.23    791.39 o 
   5  25   8     8391.66     8530.80   1294.39 o 
   6  25   8        1.88     -382.88   1243.05 o 
   0  26   8     9598.25    11329.63   1378.86 o 
   1  26   8     6117.67     7006.97    825.26 o 
   2  26   8      822.65      -44.40    546.10 o 
   3  26   8       14.61      121.15    687.18 o 
   4  26   8     6990.62     7375.36   2842.58 o 
   1   1   9     2008.28     1454.85    231.62 o 
   2   1   9    11738.62    13366.98    394.45 o 
   3   1   9     3710.39     4121.10    231.53 o 
   4   1   9    27037.29    28000.91    714.74 o 
   5   1   9     1874.19     2340.51    196.72 o 
   6   1   9    10697.08    11316.87    441.43 o 
   7   1   9     4485.23     5107.05    498.76 o 
   8   1   9     1082.84      995.48    198.42 o 
   9   1   9     1129.63     1386.65    219.68 o 
  10   1   9     2972.48     3006.98    355.78 o 
  11   1   9        3.00      312.55    199.63 o 
  12   1   9    15449.75    15417.17    708.46 o 
  13   1   9     3714.40     4286.63    596.60 o 
  14   1   9    26328.58    28610.49   1826.27 o 
  15   1   9      227.45      899.08    731.18 o 
  16   1   9     9698.64     8386.33   1221.19 o 
  17   1   9       55.13     1117.46    834.63 o 
  18   1   9      126.60      730.24    892.75 o 
  19   1   9      447.64     2178.91    974.27 o 
   0   2   9    92532.06    93759.99   3521.30 o 
   1   2   9     1365.52     1229.60    293.47 o 
   2   2   9    17776.54    17422.54    423.46 o 
   3   2   9     3296.64     3811.91    230.88 o 
   4   2   9   492848.09   503908.59   8682.55 o 
   5   2   9     1891.44     2180.62    231.43 o 
   6   2   9   157659.38   152790.44   3123.38 o 
   7   2   9      504.38      466.97    181.98 o 
   8   2   9     1538.32     1975.27    248.47 o 
   9   2   9     4900.20     5323.84    340.80 o 
  10   2   9    13581.24    13463.85    705.33 o 
  11   2   9      264.45      414.93    250.36 o 
  12   2   9     2141.76     1924.99    352.77 o 
  13   2   9     3475.77     3830.72    656.00 o 
  14   2   9    35201.91    33849.40   2186.45 o 
  15   2   9       34.77      375.91    727.45 o 
  16   2   9    10371.46    11210.35   1352.05 o 
  17   2   9     1071.48     1347.99    906.30 o 
  18   2   9     7598.71     7370.30   1283.10 o 
  19   2   9       91.55     1851.58    993.75 o 
   1   3   9     5413.68     4354.82    359.87 o 
   2   3   9    54702.56    55992.11   1202.52 o 
   3   3   9    19818.25    18436.13    531.89 o 
   4   3   9     5655.33     5759.24    236.70 o 
   5   3   9     2370.38     2860.65    236.33 o 
   6   3   9    67343.24    65384.40   1412.69 o 
   7   3   9    10291.72    11835.31    621.93 o 
   8   3   9    43836.04    43414.27   1049.54 o 
   9   3   9     6660.69     6601.88    366.94 o 
  10   3   9     3307.80     3562.22    302.24 o 
  11   3   9     2726.21     2599.99    349.96 o 
  12   3   9        3.61      560.96    381.10 o 
  13   3   9      139.85      549.67    502.64 o 
  14   3   9    13526.02    16063.04   1115.35 o 
  15   3   9      830.78     1890.21    821.89 o 
  16   3   9    29467.19    31635.68   2080.92 o 
  17   3   9      262.09      757.30    856.09 o 
  18   3   9      105.63     -158.48    859.06 o 
  19   3   9       66.64      877.17    917.62 o 
   0   4   9    77320.63    68982.63   1993.89 o 
   1   4   9      119.39      228.55    152.77 o 
   2   4   9    41500.17    41384.78   1012.77 o 
   3   4   9       15.05       48.29    150.74 o 
   4   4   9     8804.94     8751.11    342.78 o 
   5   4   9       47.69       -9.87    141.33 o 
   6   4   9      376.39      736.23    218.92 o 
   7   4   9    11101.42    12308.36    469.42 o 
   8   4   9    38435.07    36998.42    936.85 o 
   9   4   9      117.68     -121.11    186.62 o 
  10   4   9     6897.32     6523.27    457.03 o 
  11   4   9      811.33      873.41    471.78 o 
  12   4   9       47.09      217.75    405.47 o 
  13   4   9       67.43       18.20    383.92 o 
  14   4   9     2163.05     1121.11    569.20 o 
  15   4   9     1901.99     1830.79    805.81 o 
  16   4   9    18321.62    19447.41   1675.13 o 
  17   4   9      414.11     1541.56    880.20 o 
  18   4   9     7272.57     9678.25   1384.63 o 
  19   4   9       12.11     1232.43    916.63 o 
   1   5   9    14937.47    16471.13    440.98 o 
   2   5   9    73399.63    71441.56   1623.39 o 
   3   5   9     1970.97     1419.02    170.81 o 
   4   5   9    53967.36    53605.00   1178.69 o 
   5   5   9    21747.18    21585.55    627.57 o 
   6   5   9     8819.52     8635.47    352.70 o 
   7   5   9     2333.31     2724.14    263.86 o 
   8   5   9    31814.17    31060.69    827.09 o 
   9   5   9     7564.55     8086.29    741.00 o 
  10   5   9    17292.79    15813.21    770.10 o 
  11   5   9     1470.72      774.99    420.51 o 
  12   5   9    98042.52    95004.64   2833.51 o 
  13   5   9     2247.36     2072.37    549.03 o 
  14   5   9    30206.24    30552.37   1489.12 o 
  15   5   9      406.89      682.81    732.39 o 
  16   5   9     2726.25     3528.47    964.47 o 
  17   5   9     1315.73     4345.05   1089.92 o 
  18   5   9     2313.08     2485.69   1014.89 o 
  19   5   9        5.02     -563.28   1015.86 o 
   0   6   9     4428.10     4623.89    398.28 o 
   1   6   9     1831.16     2241.39    361.49 o 
   2   6   9      246.20        3.51    120.10 o 
   3   6   9     3808.41     4738.00    322.63 o 
   4   6   9    62761.45    63943.43   1413.90 o 
   5   6   9        5.02       76.43    153.03 o 
   6   6   9    59376.38    58653.56   1169.16 o 
   7   6   9      154.07      131.93    175.57 o 
   8   6   9    49642.13    47838.49   1143.31 o 
   9   6   9     1150.79     1344.15    289.38 o 
  10   6   9     2019.93     1440.87    519.53 o 
  11   6   9      265.18      282.42    414.57 o 
  12   6   9      122.55       82.60    409.88 o 
  13   6   9      890.27     1197.97    489.16 o 
  14   6   9     4013.22     4298.16    631.98 o 
  15   6   9       56.18       43.84    556.84 o 
  16   6   9     9722.56     7159.22   1188.46 o 
  17   6   9      507.86     2065.56    894.00 o 
  18   6   9     4386.95     4362.75   1366.36 o 
  19   6   9      162.35     1064.02   1320.80 o 
   1   7   9     2146.86     1712.72    167.83 o 
   2   7   9    27644.38    26818.06    613.93 o 
   3   7   9     1377.28      961.47    177.32 o 
   4   7   9    26240.54    25553.08    799.75 o 
   5   7   9     5884.23     5797.24    444.01 o 
   6   7   9       59.92        6.48    160.31 o 
   7   7   9     5091.01     5202.73    424.71 o 
   8   7   9     1285.04      983.34    215.27 o 
   9   7   9     4686.62     4988.98    383.51 o 
  10   7   9     1890.86     1907.23    421.51 o 
  11   7   9      791.24     1585.09    554.23 o 
  12   7   9     7580.30     7439.98    740.80 o 
  13   7   9       16.84      239.53    468.05 o 
  14   7   9       47.92      370.92    460.15 o 
  15   7   9       18.63      412.09    584.52 o 
  16   7   9      624.85      259.58    948.88 o 
  17   7   9      644.11     2224.28   1170.31 o 
  18   7   9      873.92     1682.00   1166.18 o 
  19   7   9     1710.39     3464.87   1367.52 o 
   0   8   9    12398.10    10838.96    461.81 o 
   1   8   9     3572.72     4508.80    528.94 o 
   2   8   9    37033.72    37310.44    941.39 o 
   3   8   9      639.83      378.78    208.35 o 
   4   8   9    34769.92    32163.64    706.49 o 
   5   8   9    14689.07    14420.92    632.09 o 
   6   8   9    68617.20    67370.52   1280.02 o 
   7   8   9     2897.06     3014.54    249.72 o 
   8   8   9    33678.88    32770.61    843.86 o 
   9   8   9     1067.45     1080.31    297.67 o 
  10   8   9      262.10      -51.53    375.99 o 
  11   8   9      375.11      318.58    393.24 o 
  12   8   9     8568.90     8404.87    782.58 o 
  13   8   9      744.02      667.91    494.39 o 
  14   8   9      283.77      235.94    538.18 o 
  15   8   9      991.31     1486.08    747.98 o 
  16   8   9    10222.29     8751.07   1529.89 o 
  17   8   9     1638.07     1293.41   1080.00 o 
  18   8   9      648.02     1241.72   1178.72 o 
   1   9   9      892.38     1260.31    185.38 o 
   2   9   9   140867.17   139931.27   2369.29 o 
   3   9   9     8147.50     7973.07    544.09 o 
   4   9   9    54585.22    53630.23   1005.56 o 
   5   9   9    26266.34    23840.35    931.25 o 
   6   9   9     3108.56     3091.84    252.30 o 
   7   9   9    16026.68    15657.46    738.45 o 
   8   9   9      203.26      463.41    231.45 o 
   9   9   9     4858.21     4976.81    440.50 o 
  10   9   9    47106.43    45774.04   1498.34 o 
  11   9   9     6145.12     7074.26    645.99 o 
  12   9   9    74296.17    74134.20   2173.07 o 
  13   9   9      361.83      330.12    549.27 o 
  14   9   9    16609.46    15265.63   1224.17 o 
  15   9   9     1860.97     1982.67    644.38 o 
  16   9   9       87.17      245.04    661.96 o 
  17   9   9        9.84     1493.51   1115.99 o 
  18   9   9      558.68     1129.60   1149.49 o 
   0  10   9   233418.08   239217.38   4849.94 o 
   1  10   9     1318.63     1841.67    195.17 o 
   2  10   9    12109.51    12505.89    741.31 o 
   3  10   9     2313.79     1838.80    217.64 o 
   4  10   9      653.90      154.10    192.07 o 
   5  10   9    15526.37    14235.64    457.38 o 
   6  10   9     1792.14     1691.10    232.85 o 
   7  10   9     2507.50     2209.86    256.10 o 
   8  10   9    18956.98    19957.28    783.99 o 
   9  10   9     1007.89      730.16    378.74 o 
  10  10   9    11697.14    12698.48    892.00 o 
  11  10   9     2334.85     1429.85    522.17 o 
  12  10   9    10370.13    11569.28    916.62 o 
  13  10   9      516.94     1273.91    540.38 o 
  14  10   9     7888.68     8927.97   1101.29 o 
  15  10   9      662.75     1878.13    725.55 o 
  16  10   9      128.32       -8.72    836.88 o 
  17  10   9     2362.63     3386.65   1335.35 o 
  18  10   9     2959.47     5179.86   1336.71 o 
   1  11   9     3657.67     3684.03    356.45 o 
   2  11   9     4628.17     4314.40    338.73 o 
   3  11   9     1255.47     1099.65    208.42 o 
   4  11   9       23.67        6.08    169.99 o 
   5  11   9    18186.22    18186.09    498.97 o 
   6  11   9     1742.05     1791.67    250.65 o 
   7  11   9    16884.20    17184.44    588.67 o 
   8  11   9     2710.53     2469.75    369.95 o 
   9  11   9     3501.38     3008.80    712.55 o 
  10  11   9     7705.27     6952.55    739.61 o 
  11  11   9     1940.27     2524.72    608.62 o 
  12  11   9      254.40     1014.13    553.96 o 
  13  11   9      419.94      880.48    547.22 o 
  14  11   9    29192.21    28508.14   1839.48 o 
  15  11   9      331.11      -14.15    645.01 o 
  16  11   9    11001.58    12498.58   2147.25 o 
  17  11   9      524.68     1512.57   1129.39 o 
  18  11   9      131.11     2210.77   1712.69 o 
   0  12   9    71453.04    69150.40   1782.87 o 
   1  12   9      287.05      512.90    211.56 o 
   2  12   9      423.06      241.80    183.57 o 
   3  12   9     5135.86     4537.64    294.88 o 
   4  12   9   125344.92   125016.96   2207.51 o 
   5  12   9     2113.58     1667.76    472.18 o 
   6  12   9    97483.70    95905.99   1957.82 o 
   7  12   9      157.03      569.86    259.97 o 
   8  12   9     2487.40     2316.44    442.49 o 
   9  12   9      502.94      -36.62    553.42 o 
  10  12   9     1693.76      910.73    513.68 o 
  11  12   9     1250.27     1167.54    539.16 o 
  12  12   9     5620.45     5254.62    762.76 o 
  13  12   9      119.21      294.50    523.52 o 
  14  12   9    37268.88    35028.91   1658.46 o 
  15  12   9      185.33     1156.87    769.01 o 
  16  12   9     8860.07     7688.38   1250.28 o 
  17  12   9     2621.06     3226.99    956.96 o 
   1  13   9        1.74     -166.11    177.23 o 
   2  13   9      493.05      543.22    219.66 o 
   3  13   9     5062.79     5555.51    334.79 o 
   4  13   9      352.71      102.91    221.24 o 
   5  13   9    16847.58    17343.29   1443.63 o 
   6  13   9      399.29      286.61    271.90 o 
   7  13   9     5608.97     5286.34    475.93 o 
   8  13   9     1657.20     1758.28    438.69 o 
   9  13   9    12019.52    11299.86    898.51 o 
  10  13   9      138.21     -641.16    435.99 o 
  11  13   9     1356.97     1215.28    578.93 o 
  12  13   9     1925.18     1188.00    592.02 o 
  13  13   9      119.37     -573.90    539.42 o 
  14  13   9     8760.87     9873.43   1012.98 o 
  15  13   9     4191.13     3909.90   1059.88 o 
  16  13   9     8191.50     8972.29   1170.80 o 
  17  13   9     2155.14     4474.06   1153.17 o 
   0  14   9     2748.14     2937.16    415.22 o 
   1  14   9     3925.58     4030.53    292.60 o 
   2  14   9      409.24      362.00    218.72 o 
   3  14   9      812.33      565.23    229.48 o 
   4  14   9    22845.33    23725.65    747.63 o 
   5  14   9     4361.52     4119.90    607.09 o 
   6  14   9    26554.99    25270.42    830.25 o 
   7  14   9      881.99     1060.83    362.34 o 
   8  14   9     1947.15     1601.60    558.33 o 
   9  14   9       86.82      -72.67    478.80 o 
  10  14   9     8835.53     8316.13    869.33 o 
  11  14   9       10.45     -121.67    517.21 o 
  12  14   9     7947.45     9273.22   1119.42 o 
  13  14   9      155.68      218.71    603.81 o 
  14  14   9      101.70      633.80    631.18 o 
  15  14   9       17.73      815.38    863.25 o 
  16  14   9      579.94     1461.84   1282.33 o 
   1  15   9     5741.82     5381.54    365.60 o 
   2  15   9     6962.00     7019.10    395.98 o 
   3  15   9    14712.17    15311.92    951.94 o 
   4  15   9    17177.30    19311.90    711.56 o 
   5  15   9     5735.44     5231.49    457.80 o 
   6  15   9    36513.25    37518.56   1391.53 o 
   7  15   9     5798.00     6472.63    605.37 o 
   8  15   9     9195.46     7901.60    920.36 o 
   9  15   9     2714.55     2010.14    615.14 o 
  10  15   9     6451.76     5188.61    802.71 o 
  11  15   9     5564.43     6154.41   1027.87 o 
  12  15   9    19655.25    18879.52   1306.99 o 
  13  15   9     1801.75     1357.15    700.06 o 
  14  15   9    22126.24    19859.20   1653.17 o 
  15  15   9      118.08     -215.56    619.07 o 
  16  15   9     6305.51     7068.88   1000.56 o 
   0  16   9     4842.66     3968.73    517.44 o 
   1  16   9     6979.20     6079.77    409.55 o 
   2  16   9    19401.05    20337.92    658.05 o 
   3  16   9      182.97       56.04    305.83 o 
   4  16   9   154848.45   150908.27   3090.32 o 
   5  16   9      596.56      896.88    388.16 o 
   6  16   9    52974.77    55069.88   1548.28 o 
   7  16   9       39.17      167.91    365.71 o 
   8  16   9       45.09       77.97    515.30 o 
   9  16   9     3304.35     2832.90    700.71 o 
  10  16   9     1713.65      573.31    820.44 o 
  11  16   9      130.34     -456.85    577.98 o 
  12  16   9      230.15      810.03    628.70 o 
  13  16   9     1655.83     2095.28    747.97 o 
  14  16   9     9401.87     9417.62   1385.14 o 
  15  16   9      524.06      110.11    690.96 o 
   1  17   9     1686.80     1499.32    316.18 o 
   2  17   9     1687.96     1267.80    389.19 o 
   3  17   9     5933.01     6037.05    515.76 o 
   4  17   9     1582.25     1331.59    379.80 o 
   5  17   9    12818.56    13756.46    763.47 o 
   6  17   9    64142.68    63661.09   1940.36 o 
   7  17   9    14954.68    16699.81   1992.72 o 
   8  17   9    34156.74    35617.21   1629.50 o 
   9  17   9     6182.24     6174.19    865.35 o 
  10  17   9     2249.40     1983.81    686.73 o 
  11  17   9     2577.73     2932.90    852.83 o 
  12  17   9     1617.11     1759.85    732.39 o 
  13  17   9      546.38     1366.35    711.94 o 
  14  17   9       54.16     1340.70    757.75 o 
  15  17   9      301.62     1755.12   1140.04 o 
   0  18   9      602.59      451.05    419.51 o 
   1  18   9      643.75      214.99    323.03 o 
   2  18   9       87.81      323.10    388.22 o 
   3  18   9       21.98     -185.50    336.58 o 
   4  18   9      511.15       56.16    327.20 o 
   5  18   9      459.13     1048.23    418.31 o 
   6  18   9     1378.69     2404.40    531.65 o 
   7  18   9      173.89      684.76    554.19 o 
   8  18   9    12516.13    11831.17   1049.09 o 
   9  18   9      998.32     1063.91    617.79 o 
  10  18   9      136.45      618.37    607.57 o 
  11  18   9      158.50      835.00    829.87 o 
  12  18   9      604.21     1423.50    901.45 o 
  13  18   9     2048.65     3857.41   1453.74 o 
  14  18   9     2538.94     3365.67    919.39 o 
   1  19   9      176.82       56.06    384.43 o 
   2  19   9    11747.57    10462.93    722.41 o 
   3  19   9     2132.88     2140.79    470.96 o 
   4  19   9     2659.80     2900.17    472.34 o 
   5  19   9     4947.74     4224.91    537.96 o 
   6  19   9    20722.72    24607.17   1194.64 o 
   7  19   9     5858.24     5388.57    814.42 o 
   8  19   9     8319.94     9226.25   1100.31 o 
   9  19   9     5591.38     5371.82    887.28 o 
  10  19   9      634.13        4.50    636.27 o 
  11  19   9     1295.64     2082.60    761.44 o 
  12  19   9    14878.16    16457.98   1576.89 o 
  13  19   9      932.89     1147.05    821.83 o 
   0  20   9       44.94     -800.37    625.98 o 
   1  20   9      498.08      709.65    412.97 o 
   2  20   9     1805.49     1643.15    479.49 o 
   3  20   9      198.76     -104.14    397.36 o 
   4  20   9      161.07     -337.19    383.86 o 
   5  20   9       97.49       80.72    523.50 o 
   6  20   9     3431.81     2925.76    810.66 o 
   7  20   9      203.19      169.96    662.02 o 
   8  20   9    12304.21    11929.09   1335.16 o 
   9  20   9      144.81     1236.20    705.17 o 
  10  20   9     2350.72     1475.77    795.62 o 
  11  20   9      198.81     2266.28    841.34 o 
  12  20   9    10062.58    11896.79   1572.22 o 
  13  20   9      944.54     3054.22   1090.49 o 
   1  21   9      613.24      247.35    440.91 o 
   2  21   9    25394.52    27822.72   1179.91 o 
   3  21   9     7878.66     8129.85    720.08 o 
   4  21   9    11304.24    12147.60    800.12 o 
   5  21   9    14814.89    12896.48   1045.88 o 
   6  21   9      938.12      252.86    671.38 o 
   7  21   9     8796.88     9437.46   1148.41 o 
   8  21   9     1506.92     1083.62    721.21 o 
   9  21   9     1853.38     1944.35   1017.23 o 
  10  21   9     1627.29     2416.19   1173.89 o 
  11  21   9     2416.11     3711.21   1007.63 o 
  12  21   9    11859.76    15888.56   2091.77 o 
   0  22   9    33704.31    34460.86   1895.28 o 
   1  22   9      318.24      338.59    452.78 o 
   2  22   9    11839.61    10569.81    819.32 o 
   3  22   9      418.32      620.85    501.06 o 
   4  22   9    12939.74    13061.64    947.62 o 
   5  22   9     1689.18      655.89    615.01 o 
   6  22   9     9632.55     9857.82   1202.34 o 
   7  22   9      341.51      304.12    764.06 o 
   8  22   9     2132.84     1710.06    861.63 o 
   9  22   9       39.90      653.78    797.86 o 
  10  22   9      328.30      979.07    875.99 o 
  11  22   9       87.35      988.84    868.04 o 
   1  23   9       50.91      -20.11    478.45 o 
   2  23   9    33203.99    36986.96   1604.82 o 
   3  23   9     3284.55     3362.01    782.95 o 
   4  23   9    18433.25    18013.55   1929.96 o 
   5  23   9     9109.56     7895.77   1142.12 o 
   6  23   9     4496.79     5938.55   1063.25 o 
   7  23   9    10063.67     8993.83   1269.69 o 
   8  23   9     3386.87     2996.17    998.11 o 
   9  23   9     4958.62     4008.46   1175.53 o 
   0  24   9    67257.17    68874.51   2965.89 o 
   1  24   9      486.43      697.47    527.82 o 
   2  24   9    12562.85    13258.16    938.13 o 
   3  24   9      537.97       26.10    495.76 o 
   4  24   9     1045.13      675.03    686.35 o 
   5  24   9     2505.02     1954.84   1093.03 o 
   6  24   9      263.34     -162.73    781.49 o 
   7  24   9      529.16     1033.94    901.94 o 
   8  24   9     6205.24     5004.89   1173.62 o 
   1  25   9       54.35      231.14    532.63 o 
   2  25   9      233.94      239.88    537.70 o 
   3  25   9      959.60      904.53    713.29 o 
   4  25   9      133.05     -566.59    806.57 o 
   5  25   9    13700.63    12922.04   1493.20 o 
   6  25   9     2644.45     1795.72    959.40 o 
   0  26   9     1328.63     1361.23    891.17 o 
   1  26   9      243.27     1403.01    620.21 o 
   2  26   9     1458.56     1599.41    634.76 o 
   3  26   9       19.77     -142.68    689.90 o 
   0   0  10    21829.65    22741.08   1719.35 o 
   1   0  10    71539.55    76062.77   2484.08 o 
   2   0  10   169711.91   175778.86   4259.64 o 
   3   0  10   159916.70   160660.09   3890.10 o 
   4   0  10   282108.44   285926.38   7493.46 o 
   5   0  10   132447.91   126996.34   3491.35 o 
   6   0  10   135132.33   129189.83   3555.60 o 
   7   0  10     1832.63     1805.91    465.84 o 
   8   0  10     1648.01     1464.58    275.15 o 
   9   0  10   115919.27   118669.55   3343.76 o 
  10   0  10     2768.69     3348.52    415.93 o 
  11   0  10    14578.14    15689.49    779.52 o 
  12   0  10      113.29      194.32    326.24 o 
  13   0  10      124.43     -229.22    359.27 o 
  14   0  10      174.18     -695.85    810.62 o 
  15   0  10    10651.56     8311.58   1677.99 o 
  16   0  10      187.50     1563.54   1233.41 o 
  17   0  10     8381.90     7634.80   1833.40 o 
  18   0  10     9738.00    12647.44   2168.03 o 
  19   0  10     1609.54     3547.11   1626.74 o 
   1   1  10     3142.04     2968.13    278.21 o 
   2   1  10   128617.81   131090.97   2294.41 o 
   3   1  10   144685.92   149741.73   2728.53 o 
   4   1  10   213873.80   224212.88   3972.75 o 
   5   1  10    10200.66    12881.37    542.89 o 
   6   1  10   121111.05   115602.30   2263.88 o 
   7   1  10     1024.15      797.10    173.84 o 
   8   1  10    61582.46    61557.27   1440.82 o 
   9   1  10    13555.73    13429.87    515.42 o 
  10   1  10    32781.21    33353.00    896.76 o 
  11   1  10    10989.96    10523.73    473.63 o 
  12   1  10    37336.17    37537.52   1187.74 o 
  13   1  10     1261.75     1449.99    422.95 o 
  14   1  10     5410.33     7603.56   1063.15 o 
  15   1  10    40715.04    40529.75   2144.03 o 
  16   1  10       33.23      -24.06    755.63 o 
  17   1  10    23249.72    24508.94   1915.76 o 
  18   1  10     6327.11     6942.06   1293.22 o 
  19   1  10     1411.45     2398.21    983.44 o 
   0   2  10    23615.84    20664.96   1138.86 o 
   1   2  10      274.31      390.86    211.07 o 
   2   2  10    54964.49    49844.18   1096.29 o 
   3   2  10     5891.64     5921.71    286.77 o 
   4   2  10     2852.68     2221.33    293.80 o 
   5   2  10    29615.64    29492.10    736.60 o 
   6   2  10        9.28      111.17    178.20 o 
   7   2  10    15337.37    15643.98    540.45 o 
   8   2  10    15438.87    14976.03    540.80 o 
   9   2  10    18073.05    16880.68    590.15 o 
  10   2  10      766.02      844.64    229.20 o 
  11   2  10    15994.31    16076.73    679.95 o 
  12   2  10     6497.32     6040.98    458.89 o 
  13   2  10     3547.15     3547.12    650.85 o 
  14   2  10    20995.10    23439.62   1655.39 o 
  15   2  10      464.04      139.11    708.43 o 
  16   2  10    10122.30     8134.96   1238.79 o 
  17   2  10     4001.64     4379.15   1070.86 o 
  18   2  10     3194.95     3083.75   1054.71 o 
  19   2  10       19.93     2252.85   1021.16 o 
   1   3  10   103915.81   106942.86   2372.79 o 
   2   3  10     5476.93     4631.40    371.49 o 
   3   3  10   100556.55    97368.56   1846.49 o 
   4   3  10      797.64     1215.97    174.63 o 
   5   3  10    71904.15    72784.03   1412.91 o 
   6   3  10   121637.92   121878.49   2436.04 o 
   7   3  10     8857.65     9681.81    519.42 o 
   8   3  10    97904.81    95433.80   1994.61 o 
   9   3  10    40442.63    39443.37   1006.14 o 
  10   3  10    10965.89    10389.82    534.94 o 
  11   3  10    11053.94    10699.15    573.22 o 
  12   3  10    36533.63    36448.99   1324.94 o 
  13   3  10      968.12      691.87    528.58 o 
  14   3  10    35617.59    32209.54   1532.06 o 
  15   3  10      179.49      501.12    744.44 o 
  16   3  10    20546.82    21410.60   1837.48 o 
  17   3  10     2399.13     3813.42   1047.21 o 
  18   3  10    17361.75    20384.03   1840.40 o 
  19   3  10      926.62     2163.10    945.37 o 
   0   4  10    81231.80    79882.20   2616.28 o 
   1   4  10    78274.63    83378.11   1695.12 o 
   2   4  10      966.89     1018.94    230.60 o 
   3   4  10     7086.48     6508.62    401.01 o 
   4   4  10     9896.06    12179.77    405.01 o 
   5   4  10    11789.41    13085.22    441.25 o 
   6   4  10    38297.96    35892.19    905.37 o 
   7   4  10    18136.87    17594.30    583.89 o 
   8   4  10    17538.03    17071.07    587.63 o 
   9   4  10     4010.05     4362.15    322.01 o 
  10   4  10      552.28      236.68    270.30 o 
  11   4  10    28924.77    28689.26   1146.97 o 
  12   4  10    19318.09    19826.72   1048.21 o 
  13   4  10    41191.96    39819.13   1448.67 o 
  14   4  10    24731.93    25070.20   1384.84 o 
  15   4  10     7277.52     6385.90   1093.82 o 
  16   4  10    25471.98    24314.78   1856.59 o 
  17   4  10      154.54      618.20    834.65 o 
  18   4  10     9499.07    10436.73   1446.43 o 
  19   4  10     1905.35     3709.29   1316.32 o 
   1   5  10       52.25      -61.13    187.28 o 
   2   5  10     8441.97     9122.66    395.51 o 
   3   5  10     7486.96     6594.32    291.46 o 
   4   5  10    50186.32    50875.82   1005.79 o 
   5   5  10    51159.86    52863.82   1135.95 o 
   6   5  10    40934.95    37856.57    879.67 o 
   7   5  10    90621.09    94119.77   1972.36 o 
   8   5  10    61635.91    63101.04   1824.09 o 
   9   5  10    23094.03    22731.88    705.70 o 
  10   5  10    44131.75    43157.03   1228.87 o 
  11   5  10     2334.15     2086.92    509.27 o 
  12   5  10     8271.39     8440.57    757.59 o 
  13   5  10      316.77      556.72    443.40 o 
  14   5  10     5160.10     5023.56    765.55 o 
  15   5  10     2710.53     2288.27    884.65 o 
  16   5  10    19309.58    18406.19   1643.67 o 
  17   5  10     2051.89     2956.60    932.39 o 
  18   5  10    21131.86    22763.62   2332.22 o 
  19   5  10     5204.45     7443.32   2152.98 o 
   0   6  10    18488.50    17986.07    659.00 o 
   1   6  10   142736.94   136254.66   2389.67 o 
   2   6  10    57933.42    55817.64   1238.20 o 
   3   6  10     1314.72     1105.15    222.60 o 
   4   6  10   128266.45   127077.56   2231.56 o 
   5   6  10     1095.82     1037.93    197.26 o 
   6   6  10    30087.28    29405.59    745.20 o 
   7   6  10       71.48     -153.18    193.34 o 
   8   6  10    29168.42    27944.36    799.30 o 
   9   6  10      430.82      179.27    261.50 o 
  10   6  10       24.55     -351.93    277.94 o 
  11   6  10     4911.84     3883.25    578.30 o 
  12   6  10    20929.27    21141.07   1110.11 o 
  13   6  10    17191.77    17590.90   1360.71 o 
  14   6  10     3527.66     3368.86    589.39 o 
  15   6  10     3479.34     2611.73    710.14 o 
  16   6  10     1197.74     1084.78    832.54 o 
  17   6  10     2684.42     1672.49   1161.85 o 
  18   6  10     2355.73     3807.43   1280.56 o 
  19   6  10     5370.24     6170.32   1570.62 o 
   1   7  10    32767.65    34519.12    787.50 o 
   2   7  10   208682.81   201042.50   3458.55 o 
   3   7  10      330.07      704.73    173.21 o 
   4   7  10   196787.72   192215.28   3181.05 o 
   5   7  10    28950.29    25329.61    668.60 o 
   6   7  10    29444.63    27678.68    692.90 o 
   7   7  10   115979.79   114861.71   2228.05 o 
   8   7  10    18844.19    18422.64    657.64 o 
   9   7  10     7406.99     8687.15    796.26 o 
  10   7  10    59101.59    58547.87   1784.12 o 
  11   7  10    56791.23    56481.52   1924.73 o 
  12   7  10    78102.95    74919.26   2400.11 o 
  13   7  10    13876.35    14837.77    987.70 o 
  14   7  10    21534.45    21835.22   2139.83 o 
  15   7  10       54.22     -980.61    619.84 o 
  16   7  10       54.01     -198.88    932.83 o 
  17   7  10     4095.96     4426.71   1366.25 o 
  18   7  10     6510.75     8551.97   1655.22 o 
  19   7  10    22041.48    20683.63   2339.76 o 
   0   8  10   145486.80   144935.81   3580.53 o 
   1   8  10   156836.28   152736.77   2692.67 o 
   2   8  10    39691.81    41084.43   1604.21 o 
   3   8  10     2491.82     2691.88    232.21 o 
   4   8  10    34295.96    32274.62    686.32 o 
   5   8  10      124.27      170.93    164.40 o 
   6   8  10    48427.29    47286.20    977.24 o 
   7   8  10     1409.13     1408.83    229.98 o 
   8   8  10    20395.64    19160.79    652.71 o 
   9   8  10     3957.03     3955.63    527.86 o 
  10   8  10     2320.26     2182.12    504.35 o 
  11   8  10      662.80      285.98    546.15 o 
  12   8  10     7741.01     7542.93   1014.69 o 
  13   8  10    39960.77    37864.29   1775.49 o 
  14   8  10     4836.99     4654.85    801.50 o 
  15   8  10     3711.66     3105.77    905.31 o 
  16   8  10     3381.13     4291.50   1315.25 o 
  17   8  10       36.00     1330.53   1110.85 o 
  18   8  10     2550.74     4788.43   1399.69 o 
   1   9  10     8575.16     8353.80    461.89 o 
   2   9  10    27869.13    26691.51    646.89 o 
   3   9  10    20090.04    20429.20    551.44 o 
   4   9  10    17146.49    17329.56    503.53 o 
   5   9  10    44231.62    43003.11   1246.10 o 
   6   9  10    38948.86    36796.04    830.28 o 
   7   9  10    74051.19    70341.78   1357.13 o 
   8   9  10    93302.65    88754.19   1868.08 o 
   9   9  10    14050.58    15211.24    693.27 o 
  10   9  10    36749.37    35016.56   1269.38 o 
  11   9  10    10575.34     9936.53    828.63 o 
  12   9  10     2390.27     2716.48    686.53 o 
  13   9  10       12.23      735.61    592.69 o 
  14   9  10     8446.72     7453.14    953.52 o 
  15   9  10      104.63      946.34    662.64 o 
  16   9  10    10288.38     9893.77   1257.05 o 
  17   9  10     1679.07     2776.57   1270.12 o 
  18   9  10     4072.28     3380.98   1279.20 o 
   0  10  10    21791.21    21719.40    676.76 o 
   1  10  10    10320.08    10119.29    386.37 o 
   2  10  10     1211.77      804.21    194.22 o 
   3  10  10     1398.00     1374.67    210.77 o 
   4  10  10    24756.56    24172.51    690.49 o 
   5  10  10    11160.64    12056.89    632.69 o 
   6  10  10    42698.69    43307.13   1390.99 o 
   7  10  10    30722.49    29679.10    742.19 o 
   8  10  10    10597.20    10700.05    570.71 o 
   9  10  10    14377.51    13188.57   1260.81 o 
  10  10  10     1779.47     1465.39    496.24 o 
  11  10  10    15114.72    14147.39   1061.88 o 
  12  10  10     1248.84      859.92    526.10 o 
  13  10  10     7640.37     8688.69    996.50 o 
  14  10  10    24014.32    23774.62   1518.68 o 
  15  10  10     3754.44     2921.90   1131.35 o 
  16  10  10    25397.69    25267.96   1809.12 o 
  17  10  10     1798.76      628.61   1046.53 o 
  18  10  10     3845.06     4286.14   1371.01 o 
   1  11  10    15909.19    15623.62    477.07 o 
   2  11  10        7.17      311.08    189.70 o 
   3  11  10    52201.20    49874.87   1040.27 o 
   4  11  10       71.61       31.87    186.83 o 
   5  11  10    26187.16    25916.55    674.46 o 
   6  11  10    30494.78    32496.04    885.48 o 
   7  11  10     9839.80     8881.37    437.45 o 
   8  11  10    41934.47    39878.80   1196.57 o 
   9  11  10    24780.76    22901.22   1159.93 o 
  10  11  10      523.70      480.90    472.88 o 
  11  11  10    15580.32    14673.46   1508.70 o 
  12  11  10     8406.25     8032.37    831.11 o 
  13  11  10     4248.59     5198.19    782.43 o 
  14  11  10    29740.47    31072.45   2436.24 o 
  15  11  10      541.67      911.09    693.03 o 
  16  11  10    13197.33    14629.31   1479.59 o 
  17  11  10     2665.88     2368.14   1206.69 o 
   0  12  10     2762.48     3348.60    405.41 o 
   1  12  10      947.79      958.74    197.43 o 
   2  12  10       21.11      -50.12    194.79 o 
   3  12  10     7803.94     7394.31    374.12 o 
   4  12  10    23205.48    23682.29    659.74 o 
   5  12  10    20380.09    19440.22    622.16 o 
   6  12  10     9239.37     8634.91    441.67 o 
   7  12  10     3885.79     3725.56    361.86 o 
   8  12  10     5659.30     5417.78    543.77 o 
   9  12  10    22081.43    22291.59   1177.61 o 
  10  12  10    11818.44     9970.33    864.08 o 
  11  12  10    17607.56    16904.60   1098.46 o 
  12  12  10    10192.36    11286.28   1189.20 o 
  13  12  10      224.70       85.34    534.16 o 
  14  12  10       19.96      500.55    688.73 o 
  15  12  10       87.49      304.63    675.84 o 
  16  12  10      796.06     1874.91    996.72 o 
  17  12  10     2963.01     2318.13    981.63 o 
   1  13  10    42205.10    41242.18    869.10 o 
   2  13  10    41395.90    41227.91    890.85 o 
   3  13  10    49099.75    48781.39   1019.13 o 
   4  13  10    70965.00    69820.44   1396.33 o 
   5  13  10      761.06      552.92    287.74 o 
   6  13  10    50489.67    48116.43   1266.38 o 
   7  13  10     4294.67     3249.54    591.82 o 
   8  13  10    17044.24    18914.91    963.03 o 
   9  13  10     4095.48     4430.19    685.51 o 
  10  13  10    11110.33    11647.97    952.61 o 
  11  13  10    12717.88    12589.15   1356.63 o 
  12  13  10    20458.38    19711.04   1241.15 o 
  13  13  10     6032.04     6509.40    872.07 o 
  14  13  10    12695.83    12754.52   1110.19 o 
  15  13  10    32933.77    32770.15   2982.64 o 
  16  13  10      103.44     1792.34   1015.14 o 
  17  13  10    13183.81    13660.99   1542.36 o 
   0  14  10    16448.11    17172.53    768.25 o 
   1  14  10    10554.73    11925.38    592.42 o 
   2  14  10    20187.70    20464.64    598.49 o 
   3  14  10    49934.82    50232.22   1058.45 o 
   4  14  10    70345.18    69570.45   1646.76 o 
   5  14  10    46864.36    44378.18   1151.46 o 
   6  14  10    64458.57    62770.84   1628.40 o 
   7  14  10      104.77      519.57    335.31 o 
   8  14  10      241.73       42.27    465.59 o 
   9  14  10    21485.87    22690.21   1249.45 o 
  10  14  10       24.38      -45.55    500.69 o 
  11  14  10     7104.66     8023.50    908.72 o 
  12  14  10       36.20      194.22    587.93 o 
  13  14  10     2005.79     1927.86    691.22 o 
  14  14  10     2398.32     2140.93    704.23 o 
  15  14  10     2285.76     1920.42    826.07 o 
  16  14  10      144.39     1578.53    864.94 o 
   1  15  10     1833.07     1935.02    299.12 o 
   2  15  10    11053.96    10777.39    494.29 o 
   3  15  10    22506.22    21155.96    923.55 o 
   4  15  10    10192.76    10107.86    664.85 o 
   5  15  10     7794.85     7707.56    513.89 o 
   6  15  10    60317.46    60715.24   1531.80 o 
   7  15  10       55.34     -372.95    305.48 o 
   8  15  10    23852.04    24055.76   1280.87 o 
   9  15  10     7025.08     7801.23    866.80 o 
  10  15  10    22121.79    21187.93   1281.60 o 
  11  15  10     4940.51     3867.30   1098.64 o 
  12  15  10     1289.44     1938.88    690.31 o 
  13  15  10       29.12      707.59    637.66 o 
  14  15  10      957.66     2297.51    761.67 o 
  15  15  10    11923.30    13048.58   1193.05 o 
  16  15  10      569.40     2706.15   1746.62 o 
   0  16  10    22475.49    21715.54    987.40 o 
   1  16  10     5284.42     4561.08    380.38 o 
   2  16  10     3982.43     3396.76    511.28 o 
   3  16  10     3034.99     3063.14    418.09 o 
   4  16  10     2773.55     3267.61    474.01 o 
   5  16  10      742.57     1574.79    417.34 o 
   6  16  10     5070.33     5217.11    827.82 o 
   7  16  10     2533.18     2940.62    537.14 o 
   8  16  10      756.64      335.12    519.74 o 
   9  16  10     9220.55     9420.50    957.03 o 
  10  16  10      591.58      525.69    614.67 o 
  11  16  10      747.42     1744.55    667.43 o 
  12  16  10       52.18      383.09    640.28 o 
  13  16  10     1885.35     1315.85    682.15 o 
  14  16  10     7636.82     7411.56   1007.06 o 
  15  16  10     1127.02      985.34    738.76 o 
   1  17  10       24.38      -17.88    266.64 o 
   2  17  10      103.49       22.13    342.54 o 
   3  17  10    13394.18    14245.52    752.87 o 
   4  17  10     1273.06     1340.42    477.37 o 
   5  17  10    11695.43    11862.94   1254.64 o 
   6  17  10    10914.90    10022.87    782.34 o 
   7  17  10     9078.62     7792.09    855.63 o 
   8  17  10    26091.50    26697.22   1579.98 o 
   9  17  10     8624.97    10365.45   1018.62 o 
  10  17  10      634.71      225.11    608.38 o 
  11  17  10      482.72      932.17    752.50 o 
  12  17  10    10886.34    11037.94   1123.61 o 
  13  17  10      434.22      -11.68    641.63 o 
  14  17  10    26447.32    27140.91   1666.18 o 
  15  17  10      207.66     1114.07    791.54 o 
   0  18  10    12598.64    12502.13    837.41 o 
   1  18  10    17409.43    16822.27    737.96 o 
   2  18  10     3109.66     2716.65    485.34 o 
   3  18  10     3194.30     2590.37    467.29 o 
   4  18  10     7869.78     7512.54    620.69 o 
   5  18  10     3995.06     4590.68    553.32 o 
   6  18  10    14201.80    14504.53   1302.79 o 
   7  18  10     4196.71     3197.43    727.11 o 
   8  18  10     1048.02      449.19    642.73 o 
   9  18  10     1409.64     1168.98    644.48 o 
  10  18  10     2042.95     2432.73    759.74 o 
  11  18  10     5778.48     4802.00    901.54 o 
  12  18  10     6975.94     7338.74   1023.54 o 
  13  18  10    13971.81    15296.72   1323.17 o 
  14  18  10     5799.61     4790.08    961.07 o 
   1  19  10      979.30      779.02    426.92 o 
   2  19  10    14559.72    15616.87   1048.76 o 
   3  19  10     1786.98     1219.84    455.53 o 
   4  19  10     9444.63     9271.40    689.45 o 
   5  19  10    24277.19    24503.04   1132.87 o 
   6  19  10     3808.66     3578.74    798.83 o 
   7  19  10    32822.54    34517.94   2067.29 o 
   8  19  10       11.57     1383.55    952.94 o 
   9  19  10     4304.96     4823.09    850.62 o 
  10  19  10     6638.40     7157.01   1010.44 o 
  11  19  10     2762.66     3742.86    947.69 o 
  12  19  10     4652.23     5280.79   1219.58 o 
  13  19  10     1074.16     1698.87    783.42 o 
   0  20  10      167.71     -318.32    548.53 o 
   1  20  10    30178.06    28975.29   1167.43 o 
   2  20  10     6175.26     5885.17    632.48 o 
   3  20  10      228.69      211.57    418.57 o 
   4  20  10    13848.63    14041.66    823.92 o 
   5  20  10     1491.75     1567.78    628.63 o 
   6  20  10    18918.97    19865.58   1466.45 o 
   7  20  10      912.85     1027.45    735.50 o 
   8  20  10     3785.10     3929.70    906.11 o 
   9  20  10      888.58      249.42    795.12 o 
  10  20  10     1377.87     1490.80    942.11 o 
  11  20  10     1378.08     2495.55    993.68 o 
  12  20  10     1931.61     2754.24    881.82 o 
   1  21  10     2787.35     3042.99    620.82 o 
   2  21  10    23879.51    25360.86   1141.54 o 
   3  21  10     3152.12     2395.70    535.75 o 
   4  21  10    24439.05    23449.37   1069.21 o 
   5  21  10     4977.15     3215.53    722.91 o 
   6  21  10    10970.89     9974.18   1451.24 o 
   7  21  10    16587.86    17383.17   1448.96 o 
   8  21  10     7227.31     5958.73   1061.48 o 
   9  21  10       22.64      -62.78    712.40 o 
  10  21  10    18200.60    18668.90   1579.22 o 
  11  21  10     9863.16    12783.75   1911.25 o 
   0  22  10    20771.16    21584.31   1515.66 o 
   1  22  10    21643.00    22793.65   1414.11 o 
   2  22  10     6348.44     8257.12   1338.41 o 
   3  22  10     4662.93     4462.02    649.10 o 
   4  22  10      165.23     -273.56    502.94 o 
   5  22  10      149.09      -91.37    579.19 o 
   6  22  10      405.39     -305.66    737.67 o 
   7  22  10      615.31       67.12    749.96 o 
   8  22  10     5126.66     4359.00   1250.76 o 
   9  22  10      308.15     1181.47    863.27 o 
  10  22  10     5435.52     6506.53   1451.16 o 
   1  23  10      524.26      834.67    510.17 o 
   2  23  10      176.42      772.86    515.51 o 
   3  23  10     1709.49      806.97    516.45 o 
   4  23  10      536.08      603.44    655.18 o 
   5  23  10     6642.96     5995.09   1089.72 o 
   6  23  10    12075.76    10717.37   1301.94 o 
   7  23  10     7802.56     6297.33   1132.80 o 
   8  23  10    16137.54    17035.13   1921.89 o 
   9  23  10      341.66    -1281.13    803.19 o 
   0  24  10      794.25     1575.96    858.05 o 
   1  24  10       39.45      230.73    512.33 o 
   2  24  10      887.10     1198.50    549.73 o 
   3  24  10       17.39     -186.99    491.44 o 
   4  24  10     8055.66     8662.78   1053.74 o 
   5  24  10      627.43     1547.43    896.15 o 
   6  24  10    11078.54    10919.82   1343.58 o 
   7  24  10     2968.89     1739.55    923.06 o 
   8  24  10     1551.54     1006.71   1087.34 o 
   1  25  10     1289.13     1537.74    600.36 o 
   2  25  10      337.73      520.11    549.91 o 
   3  25  10     7481.45     6140.42    981.49 o 
   4  25  10      750.37      205.69    812.76 o 
   5  25  10     3173.89     1829.93    944.27 o 
   6  25  10      268.08     -489.47    900.31 o 
   0  26  10     9313.77     6228.40   1152.97 o 
   1  26  10      612.84      393.93    581.55 o 
   2  26  10     1082.17     1079.82    609.85 o 
   3  26  10     4857.38     2853.39    875.37 o 
   1   1  11     2395.69     2904.32    292.95 o 
   2   1  11     2345.49     2318.13    240.02 o 
   3   1  11     1754.30     1238.55    174.53 o 
   4   1  11    24224.10    23816.74    717.80 o 
   5   1  11    15881.94    13646.94    474.67 o 
   6   1  11    25992.00    29086.54    755.84 o 
   7   1  11    13862.91    14244.42    571.15 o 
   8   1  11     8675.29     8785.93    384.36 o 
   9   1  11     5749.23     5915.27    322.55 o 
  10   1  11     3410.56     2961.77    307.88 o 
  11   1  11     2382.93     2573.36    307.47 o 
  12   1  11    11279.54    12175.48    677.82 o 
  13   1  11    21642.88    22321.96   1259.27 o 
  14   1  11     9047.72     9967.16   1184.46 o 
  15   1  11    21245.05    21087.73   1650.56 o 
  16   1  11     1439.69     2415.53    883.30 o 
  17   1  11     6569.18     6341.08   1229.11 o 
  18   1  11       99.47     1426.92   1196.42 o 
  19   1  11      582.64     1855.43    996.52 o 
   0   2  11     1682.09     1348.96    432.29 o 
   1   2  11     1162.90     1285.31    315.88 o 
   2   2  11    30850.94    31770.47    805.68 o 
   3   2  11   136973.78   139370.56   2572.27 o 
   4   2  11     2845.36     3136.21    230.48 o 
   5   2  11   224596.64   215994.23   4081.85 o 
   6   2  11    38530.73    38783.55   1056.58 o 
   7   2  11    57157.47    54490.25   1315.08 o 
   8   2  11    27574.12    26057.37    756.35 o 
   9   2  11     4520.85     4622.83    347.23 o 
  10   2  11     1870.71     1855.61    278.46 o 
  11   2  11      167.54      581.87    289.80 o 
  12   2  11     9048.89     9075.82    721.08 o 
  13   2  11    17520.72    20274.99   1205.53 o 
  14   2  11     1376.62     1392.07    739.38 o 
  15   2  11     8141.19     9444.35   1240.69 o 
  16   2  11    17169.47    17459.98   1600.11 o 
  17   2  11     1797.74     1737.72    944.20 o 
  18   2  11     1660.60     1634.36    942.37 o 
  19   2  11     2679.10     3703.27   1112.21 o 
   1   3  11    17689.55    17055.81    611.26 o 
   2   3  11    58775.64    64285.54   1276.68 o 
   3   3  11     6727.97     7090.64    326.96 o 
   4   3  11    55658.95    62893.14   1273.60 o 
   5   3  11    19261.50    20868.58    557.32 o 
   6   3  11      738.94      406.79    159.60 o 
   7   3  11    25295.86    23942.38    743.65 o 
   8   3  11      444.87      283.08    204.63 o 
   9   3  11       14.05      179.95    219.58 o 
  10   3  11     7509.85     7755.70    431.17 o 
  11   3  11     1977.54     1982.56    394.74 o 
  12   3  11    18972.69    20119.36   1055.16 o 
  13   3  11     4243.66     5543.92    758.47 o 
  14   3  11     3277.88     3220.03    709.65 o 
  15   3  11    14564.50    14455.99   1406.43 o 
  16   3  11     8541.47     8061.85   1252.68 o 
  17   3  11     2774.78     4137.46   1083.58 o 
  18   3  11      216.30     1954.31    956.97 o 
  19   3  11      153.30      932.22    953.92 o 
   0   4  11   120887.20   116440.90   3673.44 o 
   1   4  11    14254.14    13592.81    708.60 o 
   2   4  11      115.00      293.92    131.08 o 
   3   4  11     1513.19     1615.09    221.51 o 
   4   4  11    93500.24    89545.85   1658.44 o 
   5   4  11       18.27       72.60    144.41 o 
   6   4  11    50925.13    49833.25   1090.59 o 
   7   4  11     9512.09     9054.10    694.94 o 
   8   4  11    43015.23    41753.10   1053.78 o 
   9   4  11    38521.48    36834.30   1184.70 o 
  10   4  11     2558.94     2373.05    357.85 o 
  11   4  11      116.92     -312.71    318.93 o 
  12   4  11      457.04      876.73    462.71 o 
  13   4  11      966.06      641.46    438.00 o 
  14   4  11    18570.60    19754.32   1261.97 o 
  15   4  11      877.50      908.37    754.95 o 
  16   4  11     4692.40     5366.32   1103.35 o 
  17   4  11     4596.38     5526.48   1163.72 o 
  18   4  11     2104.68     1676.85   1129.73 o 
  19   4  11      570.60     1859.50   1261.72 o 
   1   5  11    70477.66    70555.30   1682.88 o 
   2   5  11      680.19     1003.18    219.43 o 
   3   5  11    52736.38    48177.98   1121.29 o 
   4   5  11     6191.25     6687.14    361.24 o 
   5   5  11     2934.06     3191.70    207.61 o 
   6   5  11    14322.53    14692.62    491.52 o 
   7   5  11     4816.91     5182.67    348.93 o 
   8   5  11    15970.10    16745.06    659.15 o 
   9   5  11     9286.51    10026.43    472.18 o 
  10   5  11      253.81      174.10    371.91 o 
  11   5  11    20171.97    20077.69   1033.35 o 
  12   5  11     3702.10     4060.36    654.55 o 
  13   5  11    20372.82    20398.10   1466.16 o 
  14   5  11    18890.90    19290.97   1262.34 o 
  15   5  11     4841.71     3279.45    954.87 o 
  16   5  11    10707.03    11115.40   1369.45 o 
  17   5  11     4054.59     5158.86   1381.20 o 
  18   5  11      216.55     1027.10   1121.95 o 
  19   5  11     7492.27     8934.70   1585.52 o 
   0   6  11    17012.77    20020.74    717.65 o 
   1   6  11       99.26      -21.84    143.27 o 
   2   6  11       15.17     -230.02    115.01 o 
   3   6  11    15394.37    14787.69    712.74 o 
   4   6  11    10793.70    10964.32    390.81 o 
   5   6  11    21630.66    22389.55    535.63 o 
   6   6  11    28380.76    27901.22    774.09 o 
   7   6  11    17797.05    17274.41   1009.83 o 
   8   6  11     3827.75     3855.83    328.26 o 
   9   6  11    14597.04    14712.33    648.37 o 
  10   6  11       41.62     -148.98    295.32 o 
  11   6  11      950.17     1432.21    486.58 o 
  12   6  11       62.75      172.38    460.30 o 
  13   6  11      783.93     1231.47    501.37 o 
  14   6  11     3429.12     4032.44    748.65 o 
  15   6  11     6206.77     4839.35    820.53 o 
  16   6  11     7106.12     7490.05   1507.93 o 
  17   6  11     4899.14     3883.76   1316.69 o 
  18   6  11       59.46     -249.63   1007.39 o 
  19   6  11      239.34      951.64   1155.43 o 
   1   7  11    40063.21    43107.53    890.91 o 
   2   7  11      528.02      419.42    244.50 o 
   3   7  11     2468.01     2283.84    227.65 o 
   4   7  11    26283.05    27379.49    710.95 o 
   5   7  11      184.01       99.60    124.55 o 
   6   7  11     5075.73     6246.65    405.54 o 
   7   7  11     1489.78     1402.28    231.31 o 
   8   7  11     4238.67     5705.04    496.76 o 
   9   7  11     1614.84     1205.36    350.30 o 
  10   7  11     6594.30     6344.26    542.00 o 
  11   7  11    13713.33    13833.51    918.72 o 
  12   7  11     1366.98     1240.62    510.49 o 
  13   7  11      657.73      964.25    491.07 o 
  14   7  11       92.09      696.37    618.29 o 
  15   7  11     1019.12     1407.84    742.48 o 
  16   7  11      646.21     -317.60    934.54 o 
  17   7  11      742.99      -34.72   1021.72 o 
  18   7  11      842.58     1613.60   1212.04 o 
   0   8  11    33958.41    32192.98   1018.79 o 
   1   8  11    53858.76    52732.89   1119.01 o 
   2   8  11     6348.39     6251.93    675.26 o 
   3   8  11    61509.72    62633.15   1411.04 o 
   4   8  11    46560.43    44823.31   1036.88 o 
   5   8  11    18293.53    18556.32    760.88 o 
   6   8  11    59337.11    58478.33   1285.47 o 
   7   8  11     7522.81     8501.15    560.68 o 
   8   8  11       46.79      177.22    228.84 o 
   9   8  11     5260.39     4644.68    476.30 o 
  10   8  11    23942.03    24213.74   1154.19 o 
  11   8  11       39.29      142.20    435.44 o 
  12   8  11      126.56      281.93    669.89 o 
  13   8  11     1910.25     3065.48    730.89 o 
  14   8  11     2426.39     2560.81    732.37 o 
  15   8  11     1979.85     2915.65    901.34 o 
  16   8  11     3531.07     2659.80   1163.93 o 
  17   8  11     2939.06     3538.73   1277.87 o 
  18   8  11     2244.23     1379.29   1226.93 o 
   1   9  11     2751.61     2204.27    306.78 o 
   2   9  11     4669.21     4699.61    310.93 o 
   3   9  11    66620.69    67818.02   1578.19 o 
   4   9  11    36201.08    36512.19    814.55 o 
   5   9  11    14463.76    12901.34    499.33 o 
   6   9  11    25109.40    24159.43    748.91 o 
   7   9  11     1057.91      718.58    198.41 o 
   8   9  11    10661.75    10907.43    523.99 o 
   9   9  11     1979.77     2566.59    481.61 o 
  10   9  11      747.54      881.43    564.81 o 
  11   9  11    22660.35    24164.67   1373.57 o 
  12   9  11      543.62      739.73    585.12 o 
  13   9  11    37058.61    35806.48   1780.72 o 
  14   9  11    16741.89    16198.16   1274.69 o 
  15   9  11     1568.01     1957.49    919.27 o 
  16   9  11     3929.18     4200.28   1147.54 o 
  17   9  11     2135.39     1876.88   1171.27 o 
  18   9  11     1537.45     2739.89   1227.87 o 
   0  10  11     1092.62     1327.39    269.36 o 
   1  10  11    57562.12    57816.64   1244.01 o 
   2  10  11    10435.46    10285.32    401.50 o 
   3  10  11     4991.27     4617.16    422.67 o 
   4  10  11     6111.59     4797.66    332.42 o 
   5  10  11      723.64      340.52    190.33 o 
   6  10  11     7581.45     7010.51    414.59 o 
   7  10  11      181.23      113.55    214.51 o 
   8  10  11      535.26      151.85    282.21 o 
   9  10  11    36934.01    33153.61   1178.29 o 
  10  10  11    20102.11    19531.22   1108.73 o 
  11  10  11      439.33      182.69    652.54 o 
  12  10  11     1271.03      969.62    596.44 o 
  13  10  11    24981.17    22253.97   2094.20 o 
  14  10  11     2764.69     2743.03    760.17 o 
  15  10  11     2820.48     3170.96    902.03 o 
  16  10  11      955.54      945.76    787.47 o 
  17  10  11      951.42      729.53   1078.87 o 
  18  10  11     2405.74     3923.71   1388.28 o 
   1  11  11     2164.89     2191.76    296.52 o 
   2  11  11    36157.90    33587.14    792.06 o 
   3  11  11     2423.57     1799.81    259.95 o 
   4  11  11     1569.55     1789.52    251.35 o 
   5  11  11     2207.76     1707.39    286.94 o 
   6  11  11    37976.68    36824.16    907.78 o 
   7  11  11     5732.35     5008.88    368.31 o 
   8  11  11    83488.87    77382.26   1933.60 o 
   9  11  11     2593.80     2220.71    562.45 o 
  10  11  11      144.19      653.42    488.12 o 
  11  11  11     2145.86     3497.78    965.08 o 
  12  11  11    12725.62    14239.29   1255.65 o 
  13  11  11     1293.40     2191.89    759.56 o 
  14  11  11     1601.76     1467.85    702.08 o 
  15  11  11     9968.01    10601.44   1430.74 o 
  16  11  11       92.85       35.41    814.28 o 
  17  11  11      942.42     2486.56   1517.65 o 
   0  12  11     3108.04     2714.38    291.56 o 
   1  12  11       54.97      912.76    224.05 o 
   2  12  11     6464.34     6165.70    353.11 o 
   3  12  11    14476.91    15085.76    713.74 o 
   4  12  11     8385.74     8235.44    404.70 o 
   5  12  11    59223.94    57914.81   1257.98 o 
   6  12  11     3047.22     3251.20    508.06 o 
   7  12  11    29686.23    29013.12   1180.77 o 
   8  12  11      217.84      141.92    369.24 o 
   9  12  11      329.67     -166.88    463.05 o 
  10  12  11     1053.62      855.70    502.80 o 
  11  12  11      701.46      441.91    536.57 o 
  12  12  11     2839.55     3271.53    690.50 o 
  13  12  11    24724.69    26046.57   1649.46 o 
  14  12  11     3528.97     3366.42    845.73 o 
  15  12  11    16992.05    18388.60   1966.16 o 
  16  12  11    11184.94    12625.41   1678.42 o 
  17  12  11      573.09     2119.81    939.68 o 
   1  13  11       87.81      -20.31    203.47 o 
   2  13  11      272.28      304.34    228.83 o 
   3  13  11     3387.26     3096.22    300.86 o 
   4  13  11    13511.92    14894.17   1000.35 o 
   5  13  11       12.21     -113.12    264.55 o 
   6  13  11     3176.79     2222.48    596.68 o 
   7  13  11     1812.70     1114.99    362.10 o 
   8  13  11    12057.98    11521.28    758.13 o 
   9  13  11     7839.06     7200.52    781.22 o 
  10  13  11     2506.71     2683.12    631.50 o 
  11  13  11     1466.71     1133.35    544.90 o 
  12  13  11     1981.79     2159.23    631.55 o 
  13  13  11     5383.26     5357.78   1299.45 o 
  14  13  11     1465.34     2692.10    806.97 o 
  15  13  11     7057.43     8087.35   1484.95 o 
  16  13  11     2697.95     2233.52    865.28 o 
   0  14  11      868.71      836.33    360.35 o 
   1  14  11     1206.07      758.53    268.69 o 
   2  14  11     4044.18     4508.69    379.03 o 
   3  14  11     2114.81     2083.18    305.68 o 
   4  14  11     1139.35      996.49    320.31 o 
   5  14  11    15520.22    14650.76    844.43 o 
   6  14  11     2953.02     3579.98    605.47 o 
   7  14  11     7565.62     7309.17    757.52 o 
   8  14  11     1419.43     1641.24    588.29 o 
   9  14  11     3843.48     3832.21    746.21 o 
  10  14  11     3633.15     3455.70    766.71 o 
  11  14  11     6100.88     5331.03    903.89 o 
  12  14  11     1366.58     1896.05    665.13 o 
  13  14  11     4207.47     2696.24    738.44 o 
  14  14  11      985.40     2167.00    814.71 o 
  15  14  11        0.92     1307.96    770.85 o 
  16  14  11      671.85     1573.54    815.50 o 
   1  15  11      224.34      507.19    252.43 o 
   2  15  11    51051.50    52759.74   1161.70 o 
   3  15  11      771.26      513.43    360.08 o 
   4  15  11    43574.33    43356.21   1462.78 o 
   5  15  11     6333.45     7460.24    776.64 o 
   6  15  11       19.88     -160.89    304.11 o 
   7  15  11     7488.17     7322.87    617.63 o 
   8  15  11      186.29     -393.76    452.04 o 
   9  15  11     1256.12     1193.19    584.27 o 
  10  15  11    13933.28    12767.47   1370.98 o 
  11  15  11     6924.90     7122.91    932.71 o 
  12  15  11    31375.62    32273.45   1644.03 o 
  13  15  11    15895.04    13119.84   1139.19 o 
  14  15  11     3033.56     2044.31    832.51 o 
  15  15  11    11076.19    11642.76   2111.75 o 
  16  15  11     3360.46     3739.68   1006.94 o 
   0  16  11    15568.11    16167.15    871.63 o 
   1  16  11    11077.66    10615.14    518.26 o 
   2  16  11    17173.76    17266.00    708.90 o 
   3  16  11    49756.46    47341.02   1502.48 o 
   4  16  11     2922.15     3353.65    480.16 o 
   5  16  11    87837.67    86468.71   2161.56 o 
   6  16  11     4022.03     4917.34    600.51 o 
   7  16  11     6499.18     6410.29    705.25 o 
   8  16  11    18930.45    18026.64   1302.73 o 
   9  16  11     3572.51     3435.85    877.41 o 
  10  16  11        0.83       85.73    559.91 o 
  11  16  11      251.66      197.25    605.20 o 
  12  16  11     1285.23     2294.65    720.37 o 
  13  16  11     1972.63     2878.50    796.22 o 
  14  16  11     2395.82     1534.85    929.70 o 
  15  16  11      344.13     1699.83    898.90 o 
   1  17  11     6272.78     6317.67    470.97 o 
   2  17  11    12116.98    11899.02    723.43 o 
   3  17  11     8785.01     8828.72    696.46 o 
   4  17  11     7475.83     7003.67    682.64 o 
   5  17  11     3870.01     4292.64    541.09 o 
   6  17  11     4615.72     3714.95    571.98 o 
   7  17  11    20180.75    21401.44   1079.94 o 
   8  17  11    20375.41    20946.03   1191.37 o 
   9  17  11     1918.65     1366.68    636.06 o 
  10  17  11    16760.54    16054.51   1503.08 o 
  11  17  11      152.79     -530.51    659.47 o 
  12  17  11     3646.57     3371.90    831.95 o 
  13  17  11      199.70      433.54    684.73 o 
  14  17  11      918.74     1466.23   1022.66 o 
   0  18  11    19717.71    18870.96   1532.77 o 
   1  18  11      131.43      -96.55    344.89 o 
   2  18  11     2641.00     2270.89    476.53 o 
   3  18  11       57.51     -519.25    338.33 o 
   4  18  11    24055.71    23306.34   1076.47 o 
   5  18  11      549.97      456.38    443.88 o 
   6  18  11     6169.86     6575.53   1058.10 o 
   7  18  11    11489.78    12425.44   1052.90 o 
   8  18  11     8409.42     8022.46   1537.60 o 
   9  18  11    10943.92    13282.40   1594.75 o 
  10  18  11     6413.06     8537.47   1318.68 o 
  11  18  11     5984.43     6370.20   1127.18 o 
  12  18  11      743.07     1714.52    909.61 o 
  13  18  11     2795.86     2762.99   1050.02 o 
  14  18  11    13608.96    15093.99   1362.35 o 
   1  19  11     4734.58     4111.32    563.47 o 
   2  19  11      148.44     -273.56    377.85 o 
   3  19  11    12592.44    12035.86    778.22 o 
   4  19  11     5318.84     4937.81    644.23 o 
   5  19  11       24.13       35.04    448.82 o 
   6  19  11     5109.62     4203.36    703.34 o 
   7  19  11      661.15      585.22    692.12 o 
   8  19  11     5238.58     5013.31   1221.92 o 
   9  19  11     1624.01     1069.39    847.88 o 
  10  19  11     2599.99     3286.35   1033.75 o 
  11  19  11     7498.35     8250.86   1833.59 o 
  12  19  11      890.53     1701.25    813.38 o 
  13  19  11     9823.19     9976.81   1564.65 o 
   0  20  11      715.19      503.74    607.50 o 
   1  20  11       76.27     -367.36    394.37 o 
   2  20  11     2740.76     2613.36    628.28 o 
   3  20  11     2316.59     2414.58    511.22 o 
   4  20  11      183.28     -383.31    448.94 o 
   5  20  11      489.49      684.79    570.24 o 
   6  20  11     1358.31      990.19    696.24 o 
   7  20  11     6086.11     4401.23   1312.23 o 
   8  20  11      375.24      441.40    775.12 o 
   9  20  11    12478.82    12639.09   1339.83 o 
  10  20  11     3819.77     5659.96   1272.96 o 
  11  20  11    12621.18    15363.34   1337.68 o 
  12  20  11      895.43     1364.15    964.99 o 
   1  21  11     3815.79     3253.76    576.63 o 
   2  21  11    10986.48    10857.17    811.04 o 
   3  21  11     3690.98     3122.50    572.62 o 
   4  21  11    20234.34    22005.81   1199.38 o 
   5  21  11       26.91     -142.79    538.49 o 
   6  21  11     6905.00     5616.29    996.70 o 
   7  21  11     1203.92      383.05    734.91 o 
   8  21  11     2956.18     2896.01    876.79 o 
   9  21  11      200.91     -751.79    713.85 o 
  10  21  11     2240.38      696.03    830.78 o 
  11  21  11     3515.25     3810.71   1034.23 o 
   0  22  11     1569.80     2752.59    809.15 o 
   1  22  11    33742.23    35226.52   1361.57 o 
   2  22  11       62.79     -151.87    453.79 o 
   3  22  11    10364.21     8854.93    774.80 o 
   4  22  11    26029.16    25131.94   1484.32 o 
   5  22  11     6674.62     5731.56    869.37 o 
   6  22  11    10296.27     9021.38   1199.68 o 
   7  22  11     2624.81     2159.87    880.71 o 
   8  22  11      225.94     -915.36    707.85 o 
   9  22  11     1080.88      506.40    844.62 o 
  10  22  11     8832.54     9618.45   1373.90 o 
   1  23  11     8852.11     9025.83    803.30 o 
   2  23  11       22.81     -160.47    499.96 o 
   3  23  11     7093.00     6527.41    729.39 o 
   4  23  11     6981.12     5271.63    904.14 o 
   5  23  11      890.83     1148.55    804.62 o 
   6  23  11    19268.88    17533.61   1531.35 o 
   7  23  11      619.53     1643.76    872.42 o 
   8  23  11    13804.71    13092.36   1604.09 o 
   9  23  11     3538.45     2785.59   1015.51 o 
   0  24  11     2176.10     2861.36    885.67 o 
   1  24  11    25449.30    26374.98   1253.93 o 
   2  24  11     5635.11     6916.13    769.28 o 
   3  24  11     2357.51     1637.21    846.98 o 
   4  24  11     2547.81     1470.37    875.67 o 
   5  24  11      326.25      763.07    874.94 o 
   6  24  11      405.74      420.78    849.58 o 
   7  24  11      836.20     1356.74    895.51 o 
   1  25  11      622.18      197.38    552.36 o 
   2  25  11     4190.01     4779.74    738.48 o 
   3  25  11      923.24      147.71    685.26 o 
   4  25  11     1013.53     1080.97    861.98 o 
   5  25  11     1708.69     1236.07    899.81 o 
   0  26  11      204.93     -877.41    744.85 o 
   1  26  11      318.14      967.33    605.85 o 
   2  26  11       53.23      691.44    664.79 o 
   0   0  12   146045.94   138869.36   7265.40 o 
   1   0  12   171434.36   158044.56   4830.83 o 
   2   0  12     7669.03     7796.77   1237.22 o 
   3   0  12   340822.13   331822.81   7859.65 o 
   4   0  12    53842.57    50494.66   1628.30 o 
   5   0  12    72375.03    67967.98   2069.72 o 
   6   0  12    17723.33    19324.54   1000.33 o 
   7   0  12    54868.55    53491.55   1718.23 o 
   8   0  12    27630.79    26624.23   1151.80 o 
   9   0  12      133.86       26.32    277.51 o 
  10   0  12      341.52      382.43    333.82 o 
  11   0  12    35282.84    33787.28   1603.52 o 
  12   0  12     3137.05     3135.94    525.25 o 
  13   0  12    15092.53    13540.65   1725.46 o 
  14   0  12     1395.81     1290.77   1019.81 o 
  15   0  12     3719.09     4438.03   1419.32 o 
  16   0  12     5799.83     6243.71   1648.39 o 
  17   0  12      911.60     2221.32   1321.29 o 
  18   0  12     2178.48     2929.94   1664.15 o 
  19   0  12     3208.31     4910.84   2698.82 o 
   1   1  12     4139.44     4846.97    360.32 o 
   2   1  12   190717.14   186918.19   3772.14 o 
   3   1  12    63361.91    61578.73   1198.15 o 
   4   1  12   161973.72   166085.64   3039.32 o 
   5   1  12    27196.73    24742.76   1215.16 o 
   6   1  12     6538.16     6942.65    353.97 o 
   7   1  12     7660.01     8306.42    387.02 o 
   8   1  12     5990.37     5517.43    329.90 o 
   9   1  12    18911.84    19013.88    618.30 o 
  10   1  12    30824.21    30252.27    805.07 o 
  11   1  12    15455.35    15733.92    632.77 o 
  12   1  12     5764.99     6175.13    622.35 o 
  13   1  12    47933.95    49267.33   1705.72 o 
  14   1  12     6416.34     6091.39   1029.38 o 
  15   1  12     8241.42     9338.50   1225.34 o 
  16   1  12    47387.46    46320.39   2437.85 o 
  17   1  12       54.20      730.89    834.66 o 
  18   1  12    11003.53    13038.22   1568.04 o 
  19   1  12       56.20     1461.85    914.04 o 
   0   2  12      483.56      407.56    500.89 o 
   1   2  12    95149.12    95840.77   2193.95 o 
   2   2  12      239.67      172.96    194.75 o 
   3   2  12    82366.41    86485.20   1521.58 o 
   4   2  12    44449.30    43204.78    955.24 o 
   5   2  12     2504.74     2622.29    214.63 o 
   6   2  12     5013.92     5418.83    380.42 o 
   7   2  12      494.62      562.49    196.75 o 
   8   2  12    36923.83    34850.10    860.73 o 
   9   2  12    18196.74    17950.26    573.86 o 
  10   2  12     8311.41     8940.89    471.37 o 
  11   2  12    32135.65    30389.35   1096.86 o 
  12   2  12     2822.61     3246.40    452.72 o 
  13   2  12    36157.93    34066.02   1549.91 o 
  14   2  12     8123.34     8058.79   1137.56 o 
  15   2  12    40628.88    37566.35   2106.51 o 
  16   2  12       73.14     1348.35    808.70 o 
  17   2  12     2589.46     2191.98    859.87 o 
  18   2  12     2339.11     2913.21   1188.60 o 
  19   2  12      299.74     1491.41    973.58 o 
   1   3  12    17609.95    17844.68   1335.15 o 
   2   3  12    36708.78    35663.20    823.23 o 
   3   3  12    12196.58    12174.36    448.35 o 
   4   3  12    64409.48    64860.46   1334.36 o 
   5   3  12       64.13      210.14    168.91 o 
   6   3  12    30025.40    32985.36    844.28 o 
   7   3  12     5828.12     5582.91    313.51 o 
   8   3  12    92515.89    87870.18   1889.29 o 
   9   3  12    19740.42    20177.58    694.21 o 
  10   3  12    26958.90    26843.60    821.64 o 
  11   3  12    11552.20    11300.64    693.12 o 
  12   3  12     1997.15     1489.47    497.11 o 
  13   3  12     9584.00    10297.27    942.14 o 
  14   3  12     1805.99     2249.29    675.46 o 
  15   3  12    18126.56    21405.95   1691.83 o 
  16   3  12     1867.26     3177.49    940.41 o 
  17   3  12     2833.99     4228.69   1093.62 o 
  18   3  12      182.09     1587.87    976.37 o 
  19   3  12     3891.58     3293.40   1732.44 o 
   0   4  12     3077.72     2605.83    449.77 o 
   1   4  12    12650.14    11361.78    455.29 o 
   2   4  12       28.80      104.45    144.08 o 
   3   4  12     5233.50     4805.91    441.03 o 
   4   4  12     9052.73     9332.59    385.43 o 
   5   4  12    24584.79    24867.19    626.14 o 
   6   4  12     1513.39     1397.27    209.44 o 
   7   4  12    41733.77    42433.74   1068.29 o 
   8   4  12    18577.66    17982.52    635.64 o 
   9   4  12    44470.68    42891.12   1191.47 o 
  10   4  12     6250.55     5641.39    521.34 o 
  11   4  12    34432.98    32699.73   1502.70 o 
  12   4  12    32005.42    29955.40   1298.23 o 
  13   4  12    47004.86    46801.22   1728.25 o 
  14   4  12       25.21      146.69    549.24 o 
  15   4  12    49461.00    48220.12   2425.98 o 
  16   4  12     1773.77     2293.36    893.57 o 
  17   4  12     9102.56     7911.77   1290.44 o 
  18   4  12     1282.46     1299.19   1520.15 o 
  19   4  12       10.99     1112.80   1010.66 o 
   1   5  12        4.15     -192.66    173.83 o 
   2   5  12      497.11      445.16    159.52 o 
   3   5  12     4545.21     4642.35    370.33 o 
   4   5  12    31927.47    30811.73    764.69 o 
   5   5  12      941.23      972.99    188.54 o 
   6   5  12    63687.21    63666.06   1200.84 o 
   7   5  12    14313.05    13611.18    865.26 o 
   8   5  12   105521.54   102480.63   2166.14 o 
   9   5  12    16573.71    16467.92    621.80 o 
  10   5  12       26.17      -36.16    312.39 o 
  11   5  12      765.13      440.46    361.53 o 
  12   5  12     3964.37     3893.07    614.89 o 
  13   5  12     1316.22     1062.77    509.22 o 
  14   5  12      334.96      545.50    577.11 o 
  15   5  12      246.74      509.45    649.65 o 
  16   5  12     1320.18     2665.79   1172.12 o 
  17   5  12     1038.22      214.61   1532.65 o 
  18   5  12     3178.11     3617.98   1320.15 o 
  19   5  12     4654.78     3624.03   1581.56 o 
   0   6  12   254384.63   265514.59   6362.59 o 
   1   6  12    16964.73    15329.91    468.97 o 
   2   6  12    19057.86    18796.85    744.42 o 
   3   6  12   208209.61   207489.03   3996.16 o 
   4   6  12    43744.74    44812.19   1388.60 o 
   5   6  12   123318.05   121479.74   2186.67 o 
   6   6  12    12455.59    12746.49    424.60 o 
   7   6  12    17964.01    17920.52    577.60 o 
   8   6  12     4552.50     4789.32    357.00 o 
   9   6  12    31956.12    30873.11    949.91 o 
  10   6  12    22192.51    20758.74    902.02 o 
  11   6  12    48876.04    47301.89   1715.92 o 
  12   6  12     1187.20     1431.21    516.36 o 
  13   6  12     1973.69     2319.64    570.19 o 
  14   6  12    21451.57    20495.83   1498.54 o 
  15   6  12     8679.38     9809.12   1190.16 o 
  16   6  12      761.23     1571.51   1074.31 o 
  17   6  12     2157.16     1754.34   1055.25 o 
  18   6  12     5244.47     3730.41   2075.20 o 
   1   7  12     4876.48     4839.01    262.76 o 
   2   7  12      989.43      743.73    219.33 o 
   3   7  12    35591.25    36974.63    909.57 o 
   4   7  12    27233.11    26064.72    673.95 o 
   5   7  12    19707.58    18592.79    562.36 o 
   6   7  12    92057.65    90862.55   1843.52 o 
   7   7  12     9696.97     9944.63    436.34 o 
   8   7  12    24754.24    23296.28    744.57 o 
   9   7  12    16302.73    15230.88    923.02 o 
  10   7  12     9660.01     8910.07    648.38 o 
  11   7  12    37613.54    35560.84   1440.24 o 
  12   7  12     1969.69     1184.45    500.22 o 
  13   7  12    45402.21    44917.41   1956.34 o 
  14   7  12     3656.34     3912.43    825.31 o 
  15   7  12    34971.81    37258.72   2027.01 o 
  16   7  12     1329.71     1844.95   1118.12 o 
  17   7  12     4827.31     4764.25   1402.31 o 
  18   7  12    19841.27    20579.01   2313.43 o 
   0   8  12   109766.50   108090.55   2785.40 o 
   1   8  12    72090.09    69055.62   1326.23 o 
   2   8  12     3269.66     3509.90    308.09 o 
   3   8  12   199382.17   193271.63   3751.39 o 
   4   8  12     1613.99     1579.51    231.96 o 
   5   8  12    52425.00    51174.58   1042.19 o 
   6   8  12    19088.21    18377.95    538.97 o 
   7   8  12     8415.55     8360.43    410.57 o 
   8   8  12     2812.03     2639.96    347.68 o 
   9   8  12    18872.88    18996.18    857.43 o 
  10   8  12     3690.73     3780.14    686.17 o 
  11   8  12     4534.62     4582.10    761.00 o 
  12   8  12     4473.85     4566.84    749.52 o 
  13   8  12    16773.81    15534.82   1192.71 o 
  14   8  12     8096.58     9339.47   1025.79 o 
  15   8  12    15434.52    16027.99   2112.33 o 
  16   8  12      328.94     1504.50   1102.68 o 
  17   8  12     3442.03     2913.12   1294.41 o 
  18   8  12     5081.84     4807.56   1350.00 o 
   1   9  12     1341.78     1062.73    259.02 o 
   2   9  12     5984.44     5735.90    340.28 o 
   3   9  12      244.11      584.94    205.22 o 
   4   9  12     6479.48     5667.04    337.82 o 
   5   9  12     5787.12     6221.45    490.03 o 
   6   9  12    84165.47    81188.45   1665.56 o 
   7   9  12    10471.91     9635.37    472.42 o 
   8   9  12    59167.03    56984.01   1469.29 o 
   9   9  12    16804.51    16984.20    925.98 o 
  10   9  12    10658.96     9389.48   1211.49 o 
  11   9  12      877.49     1140.41    727.10 o 
  12   9  12    10344.48    11086.50   1033.34 o 
  13   9  12     3370.24     3377.66    839.49 o 
  14   9  12       87.94      419.17    630.92 o 
  15   9  12      121.94     1182.58    905.53 o 
  16   9  12      507.21      422.63    858.73 o 
  17   9  12      199.31      679.88   1016.49 o 
  18   9  12     2991.87     5773.51   1513.48 o 
   0  10  12      467.45      655.06    242.00 o 
   1  10  12    11777.48    10732.63    553.86 o 
   2  10  12      157.38      186.69    196.64 o 
   3  10  12      177.79       -2.71    201.70 o 
   4  10  12     1376.58      934.53    224.97 o 
   5  10  12    57436.53    55094.52   1140.86 o 
   6  10  12      227.86      -35.56    180.58 o 
   7  10  12    40520.36    41090.41   2032.88 o 
   8  10  12     7806.76     6705.77    832.64 o 
   9  10  12    46132.21    45070.93   1596.44 o 
  10  10  12    21986.29    24194.73   1408.34 o 
  11  10  12    17047.23    16138.32   1554.27 o 
  12  10  12    19587.09    17927.65   1289.74 o 
  13  10  12    22986.43    23133.66   1497.04 o 
  14  10  12      118.63      124.06    653.50 o 
  15  10  12    50136.91    50614.92   3816.73 o 
  16  10  12     2538.93     2242.83    972.55 o 
  17  10  12     8967.56    10488.73   1730.02 o 
   1  11  12       88.61      120.80    203.37 o 
   2  11  12    11170.28    11569.39    524.88 o 
   3  11  12     4273.73     5255.32    731.38 o 
   4  11  12    45324.10    46471.85   1021.51 o 
   5  11  12    10256.61    10479.17    628.91 o 
   6  11  12     6222.48     5561.28    366.50 o 
   7  11  12       23.44     -142.03    250.25 o 
   8  11  12    31048.51    29474.62   1131.73 o 
   9  11  12      208.25       78.19    453.13 o 
  10  11  12    23245.13    21349.46   1349.57 o 
  11  11  12      556.31      865.40    612.45 o 
  12  11  12     4566.14     4048.05    830.87 o 
  13  11  12    14513.75    13845.93   1214.76 o 
  14  11  12     2824.21     2764.38    808.80 o 
  15  11  12     7896.89     6430.96   1019.20 o 
  16  11  12     3265.34     3397.71   1088.82 o 
  17  11  12     7002.19     5738.89   1513.97 o 
   0  12  12     1354.96     1176.64    285.40 o 
   1  12  12    26387.36    26120.84   1020.40 o 
   2  12  12      430.51      252.22    203.44 o 
   3  12  12    16535.50    16906.86    541.10 o 
   4  12  12     3084.52     2958.68    300.31 o 
   5  12  12     2144.94     1748.63    294.38 o 
   6  12  12     1603.36     1236.16    338.48 o 
   7  12  12     5955.13     7341.53    542.75 o 
   8  12  12    40812.84    37895.84   1325.00 o 
   9  12  12     3948.47     4360.90    735.36 o 
  10  12  12     9382.58     9554.17    884.88 o 
  11  12  12    37236.55    35855.14   1785.00 o 
  12  12  12      663.14      889.14    661.37 o 
  13  12  12    30649.08    30839.75   1772.44 o 
  14  12  12     2813.63     3190.07    840.99 o 
  15  12  12     9539.01    10461.78   1218.65 o 
  16  12  12      916.70      620.40    926.92 o 
  17  12  12      603.32     2317.82    953.70 o 
   1  13  12     8733.08     9463.39    534.08 o 
   2  13  12   112502.45   109328.24   2003.80 o 
   3  13  12    27954.44    27825.76    752.68 o 
   4  13  12    78978.42    78800.65   2177.60 o 
   5  13  12    18567.37    18142.88    697.03 o 
   6  13  12      390.84     -140.13    253.94 o 
   7  13  12      828.00      561.64    375.61 o 
   8  13  12     4757.54     3792.23    512.81 o 
   9  13  12     1049.79      924.04    522.26 o 
  10  13  12    11256.47    10932.46   1462.52 o 
  11  13  12    12341.28    11946.64    999.67 o 
  12  13  12    14373.81    13482.69   1256.30 o 
  13  13  12    39861.67    35395.74   1950.19 o 
  14  13  12     1776.04     1121.89    758.92 o 
  15  13  12     9476.63     9039.85   1532.93 o 
  16  13  12    19576.89    21197.08   2530.42 o 
   0  14  12     3291.86     4502.58    515.18 o 
   1  14  12   102733.05   104527.37   2234.76 o 
   2  14  12    13657.71    13528.33    626.71 o 
   3  14  12    59059.36    56940.42   1292.77 o 
   4  14  12    20976.61    21166.34   1054.32 o 
   5  14  12    39462.13    40104.37   1105.61 o 
   6  14  12     1945.33     1553.45    357.96 o 
   7  14  12     8640.30    10614.77    928.03 o 
   8  14  12    12321.58    12044.29    872.04 o 
   9  14  12      200.03      488.88    515.51 o 
  10  14  12     4612.68     4778.33    757.37 o 
  11  14  12     9111.87     9730.89   1124.26 o 
  12  14  12     1396.11      749.07    813.65 o 
  13  14  12     9412.61    10604.98   1204.46 o 
  14  14  12     1217.80     2391.61    845.57 o 
  15  14  12      173.14     1615.17    846.97 o 
  16  14  12     2004.94     4206.53   1070.97 o 
   1  15  12     4643.12     4665.86    436.65 o 
   2  15  12    34163.97    34712.24   1251.00 o 
   3  15  12     3654.74     4164.18    487.14 o 
   4  15  12    16205.31    16013.04   1123.54 o 
   5  15  12     5781.19     5258.65   1088.40 o 
   6  15  12      333.06       43.65    318.26 o 
   7  15  12     3458.64     2784.65    500.06 o 
   8  15  12     2821.82     3384.96    725.96 o 
   9  15  12     2823.94     2349.17    655.46 o 
  10  15  12    19598.63    20344.04   1286.74 o 
  11  15  12     4981.04     4230.80    774.39 o 
  12  15  12      212.76      310.27    800.45 o 
  13  15  12     4990.24     7363.58   1224.35 o 
  14  15  12     6695.66     6715.17   1252.93 o 
  15  15  12     5231.12     7229.88   1350.80 o 
   0  16  12    10467.98     9437.51    728.66 o 
   1  16  12    42897.39    46101.76   1174.84 o 
   2  16  12      548.14      310.85    336.88 o 
   3  16  12     3560.00     2462.72    491.04 o 
   4  16  12     5968.87     6207.48    617.43 o 
   5  16  12     8776.24     8550.95    644.76 o 
   6  16  12      530.43     1110.60    452.52 o 
   7  16  12     6532.70     6204.84    889.24 o 
   8  16  12     3797.94     3743.46    805.59 o 
   9  16  12        8.36      157.89    569.56 o 
  10  16  12    18630.06    20354.59   1306.94 o 
  11  16  12     2898.48     3031.52    771.19 o 
  12  16  12     1645.49     1716.94    714.11 o 
  13  16  12    23207.09    23719.23   1504.20 o 
  14  16  12     1007.19     1642.66    873.04 o 
  15  16  12    26174.62    27969.01   1921.63 o 
   1  17  12     3819.03     3561.88    431.57 o 
   2  17  12      488.08     1274.47    461.25 o 
   3  17  12    11807.91    12062.65    790.69 o 
   4  17  12     4602.76     4755.48    590.93 o 
   5  17  12      194.11      673.77    429.45 o 
   6  17  12    35282.24    33811.99   1410.64 o 
   7  17  12      415.82      556.77    446.45 o 
   8  17  12    26776.38    26598.16   1682.38 o 
   9  17  12        7.45      181.82    682.93 o 
  10  17  12     3749.35     3780.47    797.59 o 
  11  17  12     3287.15     4028.76    809.29 o 
  12  17  12      403.46      771.05    761.32 o 
  13  17  12     6699.05     5942.36    979.86 o 
  14  17  12     1016.32     1344.43    855.25 o 
   0  18  12     6887.32     7544.79   1141.63 o 
   1  18  12       57.30      -11.65    349.46 o 
   2  18  12     1387.39      445.32    417.30 o 
   3  18  12      231.77      949.66    471.66 o 
   4  18  12     4981.26     4278.65    604.41 o 
   5  18  12      314.53      128.98    405.27 o 
   6  18  12      721.47      754.71    517.03 o 
   7  18  12    18454.35    19809.02   1563.51 o 
   8  18  12      216.66     -265.82    561.27 o 
   9  18  12    11876.33    13402.42   1256.72 o 
  10  18  12     2286.23     3780.13    994.66 o 
  11  18  12    18777.74    20943.05   1415.99 o 
  12  18  12     5584.79     4820.21   1179.32 o 
  13  18  12     9774.56    12161.02   1785.07 o 
  14  18  12     3403.52     4364.49   1327.58 o 
   1  19  12       63.00      -62.02    375.99 o 
   2  19  12      990.57      648.83    433.27 o 
   3  19  12      264.89     -556.72    411.47 o 
   4  19  12     8098.56     9128.62    775.26 o 
   5  19  12      143.13     -625.95    478.27 o 
   6  19  12    28788.68    29492.46   1448.77 o 
   7  19  12      630.99      365.59    662.37 o 
   8  19  12     9945.45     9303.59   1229.76 o 
   9  19  12       98.08      585.38    732.80 o 
  10  19  12      798.69      278.06    965.38 o 
  11  19  12       87.96     1074.33   1012.34 o 
  12  19  12      182.91     1269.30    878.79 o 
  13  19  12      643.34     1077.40   1198.30 o 
   0  20  12    43445.86    44477.14   2111.94 o 
   1  20  12     8280.89     8782.35   1040.53 o 
   2  20  12     9507.46     9018.89    742.72 o 
   3  20  12    33926.14    32043.49   1387.05 o 
   4  20  12    12308.04    10924.25    852.15 o 
   5  20  12    48105.79    45501.21   1822.73 o 
   6  20  12     8164.57     6873.57   1024.99 o 
   7  20  12     2018.08      727.22    852.73 o 
   8  20  12     6852.46     5624.55   1012.10 o 
   9  20  12     9316.94     8559.48   1491.59 o 
  10  20  12     7491.75     7771.43   1155.09 o 
  11  20  12     8955.45     9031.74   1278.92 o 
  12  20  12      627.87     1312.66    902.81 o 
   1  21  12        1.20      664.20    469.24 o 
   2  21  12      318.88       89.41    455.22 o 
   3  21  12      944.04     1203.89    580.98 o 
   4  21  12     2351.02     2700.39    629.43 o 
   5  21  12     1380.09      700.00    607.05 o 
   6  21  12    18264.20    16865.21   1429.49 o 
   7  21  12     1619.59     2377.59    845.47 o 
   8  21  12     5687.30     5961.03   1095.20 o 
   9  21  12     4799.69     5788.44   1092.36 o 
  10  21  12     1016.21      961.44    867.07 o 
  11  21  12     7240.95     6920.18   1164.13 o 
   0  22  12     9384.75    10788.46   1178.66 o 
   1  22  12    29745.18    31365.68   2020.89 o 
   2  22  12     6141.86     6274.76    713.29 o 
   3  22  12    10589.42    10404.86    925.01 o 
   4  22  12       17.20     -702.36    552.08 o 
   5  22  12     7389.40     5746.99    875.69 o 
   6  22  12       19.78    -1392.51   1053.02 o 
   7  22  12      402.90     -197.22    753.25 o 
   8  22  12      126.19      111.18    802.45 o 
   9  22  12      332.17        5.77    816.35 o 
  10  22  12      377.79      589.72    866.38 o 
   1  23  12      177.11      302.71    501.25 o 
   2  23  12     1492.68      858.89    575.52 o 
   3  23  12      933.89     1505.66    616.56 o 
   4  23  12     1838.27     1235.05    704.10 o 
   5  23  12       94.56     -292.66    720.95 o 
   6  23  12    17559.36    16219.56   1505.08 o 
   7  23  12     1351.52     1455.42    909.79 o 
   8  23  12    11396.05    11393.14   1365.84 o 
   9  23  12      209.04      574.58    845.35 o 
   0  24  12     2462.51     3373.64    927.05 o 
   1  24  12     1818.23     1005.21    559.19 o 
   2  24  12      483.02      305.93    584.38 o 
   3  24  12      884.28      459.04    663.39 o 
   4  24  12      622.07       -7.65    653.36 o 
   5  24  12     8654.56    10979.99   1518.10 o 
   6  24  12     1113.06     -505.01   1316.67 o 
   7  24  12    12280.66    10681.66   1352.13 o 
   1  25  12      284.47     -190.02    539.86 o 
   2  25  12     8481.35     9218.96    966.49 o 
   3  25  12      168.60     -838.22    604.12 o 
   4  25  12     5532.17     4306.07   1113.34 o 
   5  25  12     1857.08     3630.26   1099.86 o 
   1   1  13     2404.42     2361.05    305.07 o 
   2   1  13     1412.62     1807.41    269.11 o 
   3   1  13     9264.03     8559.57    378.44 o 
   4   1  13      243.40      152.90    178.88 o 
   5   1  13     1007.45     1833.83    256.03 o 
   6   1  13    23987.84    24950.18    777.89 o 
   7   1  13    35660.02    35038.09   1061.17 o 
   8   1  13    26328.18    25918.41    819.76 o 
   9   1  13      113.37      -50.78    204.12 o 
  10   1  13     4680.63     4163.59    330.61 o 
  11   1  13    31364.31    31224.36    859.32 o 
  12   1  13     1378.70     1090.08    364.25 o 
  13   1  13    25674.08    26047.21   1450.82 o 
  14   1  13     5452.93     4373.92    967.83 o 
  15   1  13     2009.73     1087.10    759.61 o 
  16   1  13     8013.63    10336.19   1494.17 o 
  17   1  13      520.28      172.46    769.70 o 
  18   1  13     7366.29    10189.50   1444.81 o 
  19   1  13      164.41     2797.06   1063.86 o 
   0   2  13    62893.44    60787.88   2587.90 o 
   1   2  13    16389.28    15887.21    682.50 o 
   2   2  13    27720.85    27187.93    795.77 o 
   3   2  13     4820.37     5518.32    321.20 o 
   4   2  13    40964.36    40052.19    927.44 o 
   5   2  13    26205.93    27321.57    696.30 o 
   6   2  13    26707.01    27348.71    759.95 o 
   7   2  13    61600.77    62662.40   1404.80 o 
   8   2  13    25563.07    26941.93    770.11 o 
   9   2  13    20060.44    20628.38    646.46 o 
  10   2  13     3308.28     4343.54    360.23 o 
  11   2  13     5725.61     5185.83    425.26 o 
  12   2  13     6002.27     7215.31    496.57 o 
  13   2  13     6454.20     6845.54    829.96 o 
  14   2  13      768.77      300.42    737.73 o 
  15   2  13     1448.07     2128.40    881.52 o 
  16   2  13     1158.10     2083.29    890.18 o 
  17   2  13    14633.80    14893.14   1589.18 o 
  18   2  13       15.95      760.56    865.87 o 
  19   2  13       96.30     1196.69   1113.88 o 
   1   3  13    16457.08    14505.73    594.77 o 
   2   3  13    13248.30    12983.63    583.27 o 
   3   3  13    96103.49    95086.64   2094.33 o 
   4   3  13      143.57       56.52    189.08 o 
   5   3  13     1620.06     1686.37    223.91 o 
   6   3  13     1639.40     1602.16    248.77 o 
   7   3  13    25354.33    24566.14    714.93 o 
   8   3  13    12897.73    13609.77    534.54 o 
   9   3  13      573.71      521.92    205.85 o 
  10   3  13      602.71      580.52    294.77 o 
  11   3  13    47497.57    45186.07   1450.95 o 
  12   3  13      758.22      484.20    483.75 o 
  13   3  13    15054.30    14723.89   1093.53 o 
  14   3  13     1678.99     1292.36    622.77 o 
  15   3  13     9356.94     9049.24   1233.34 o 
  16   3  13     4274.69     4368.10   1031.31 o 
  17   3  13     2704.18     2136.12   1190.24 o 
  18   3  13     2034.19     3892.13   1339.68 o 
  19   3  13      830.87     1731.08   1829.53 o 
   0   4  13     9628.56    10816.04    754.74 o 
   1   4  13    26562.75    25183.31    812.48 o 
   2   4  13     9934.77     9374.73    409.96 o 
   3   4  13     6757.34     7285.77    733.54 o 
   4   4  13     2545.12     2515.38    267.95 o 
   5   4  13   139997.28   132554.05   2493.63 o 
   6   4  13     1305.09     1158.16    192.14 o 
   7   4  13     1365.91     1489.59    226.00 o 
   8   4  13     3489.12     3351.21    340.91 o 
   9   4  13    28138.44    26685.64    824.05 o 
  10   4  13     6601.44     6643.26    560.31 o 
  11   4  13     5155.93     4639.91    526.50 o 
  12   4  13      157.19      491.83    446.25 o 
  13   4  13    15970.50    16479.86   1023.76 o 
  14   4  13       24.34      675.06    592.86 o 
  15   4  13    26493.49    25406.86   2011.53 o 
  16   4  13       77.67     1449.14    815.98 o 
  17   4  13     1100.52     1426.19   1405.04 o 
  18   4  13     1990.25     1291.49   1345.73 o 
  19   4  13     3595.15     5777.44   1415.18 o 
   1   5  13     2476.08     2204.23    261.05 o 
   2   5  13     3484.91     3843.70    256.41 o 
   3   5  13      575.84      150.61    235.79 o 
   4   5  13     2400.56     1508.65    335.45 o 
   5   5  13     8032.30     7366.54    517.35 o 
   6   5  13     4944.94     5416.61    349.17 o 
   7   5  13    17725.58    16669.27    548.85 o 
   8   5  13    21314.02    20683.26    815.08 o 
   9   5  13      863.54     1502.63    356.84 o 
  10   5  13     4810.67     4690.79    842.97 o 
  11   5  13      450.45     1093.50    407.16 o 
  12   5  13     1308.42     1026.32    491.59 o 
  13   5  13     4918.60     3874.13    640.63 o 
  14   5  13       27.91      506.69    641.25 o 
  15   5  13    41935.79    40691.48   2091.08 o 
  16   5  13    11094.98    12975.75   1783.11 o 
  17   5  13     3237.26     3979.37   1316.21 o 
  18   5  13     7886.12     7440.96   1625.55 o 
   0   6  13    43611.12    42157.78   1274.95 o 
   1   6  13     2610.92     2407.12    202.65 o 
   2   6  13    10534.96     9860.59    486.07 o 
   3   6  13      821.51     1254.97    369.99 o 
   4   6  13      752.78      658.64    224.83 o 
   5   6  13    56721.29    55523.75   1208.75 o 
   6   6  13     2014.70     2252.84    212.57 o 
   7   6  13     7535.15     7812.03    342.86 o 
   8   6  13     9774.80     9503.83    559.56 o 
   9   6  13      203.27      153.11    273.96 o 
  10   6  13    12562.28    13179.13    753.44 o 
  11   6  13     4781.84     5728.86   1228.71 o 
  12   6  13     7612.66     6075.74    713.57 o 
  13   6  13     6224.20     7008.33    868.88 o 
  14   6  13     1998.75     3365.74    957.92 o 
  15   6  13    21662.64    22495.34   1645.43 o 
  16   6  13      160.04     1129.23   1048.40 o 
  17   6  13     1457.59     1747.79   1128.67 o 
  18   6  13       69.91      878.44   1135.76 o 
   1   7  13      495.09      739.52    177.91 o 
   2   7  13     5670.38     5734.45    773.34 o 
   3   7  13     6351.12     8179.17    782.90 o 
   4   7  13     1893.22     2149.79    295.54 o 
   5   7  13    11828.26    10468.52    457.27 o 
   6   7  13     4494.85     4590.23    625.88 o 
   7   7  13     1661.97     1601.34    260.96 o 
   8   7  13      358.57      601.79    280.80 o 
   9   7  13     2464.21     2410.59    429.12 o 
  10   7  13     1962.59     1423.91    419.44 o 
  11   7  13      710.96     1559.92    638.41 o 
  12   7  13      158.88     -443.93    525.50 o 
  13   7  13     2703.17     2269.47    991.77 o 
  14   7  13        7.22      179.21    557.60 o 
  15   7  13      360.70     1024.14    880.74 o 
  16   7  13       45.90     1282.55   1044.92 o 
  17   7  13     1663.24     2018.96   1149.76 o 
  18   7  13      358.83     1920.68   1159.50 o 
   0   8  13    81883.41    76875.58   2086.96 o 
   1   8  13     9353.94    10072.91    370.40 o 
   2   8  13    38396.11    37403.67    986.37 o 
   3   8  13    90901.27    92821.02   2123.96 o 
   4   8  13     5818.00     6174.89    405.81 o 
   5   8  13    97506.95    95590.14   1832.35 o 
   6   8  13     2063.62     2010.81    237.79 o 
   7   8  13    16579.49    17169.46    595.69 o 
   8   8  13    12177.74    12911.78    891.60 o 
   9   8  13    27790.99    25886.06   1147.51 o 
  10   8  13     7554.06     6871.93    646.78 o 
  11   8  13     8507.04     9710.98    955.91 o 
  12   8  13     3204.67     3531.84    737.08 o 
  13   8  13     2940.27     3678.94    782.44 o 
  14   8  13      128.10      582.13    595.46 o 
  15   8  13     3155.83     2459.93    937.74 o 
  16   8  13     1080.05     1733.71    830.02 o 
  17   8  13      320.32      672.03   1092.35 o 
  18   8  13      667.35     1807.33   1188.71 o 
   1   9  13    34215.68    32979.16    805.55 o 
   2   9  13     6873.67     8157.36    537.95 o 
   3   9  13      469.08      361.32    207.23 o 
   4   9  13     2005.02     1586.27    250.70 o 
   5   9  13    36072.00    35171.02    866.62 o 
   6   9  13     4420.30     4515.14    324.25 o 
   7   9  13    31199.51    29062.08    761.64 o 
   8   9  13    20685.30    21522.25    800.58 o 
   9   9  13      348.25      274.90    403.52 o 
  10   9  13    21138.24    20358.95   1281.15 o 
  11   9  13     7364.09     6704.07    871.02 o 
  12   9  13     7981.65     7048.63    906.38 o 
  13   9  13    19675.52    20200.79   1381.99 o 
  14   9  13     4296.66     4359.27    848.03 o 
  15   9  13    16271.75    16751.19   1666.53 o 
  16   9  13     7477.01     7964.75   1225.99 o 
  17   9  13      497.87     2343.93   1433.36 o 
  18   9  13    15740.03    16995.29   2209.54 o 
   0  10  13    22799.73    23953.37    869.51 o 
   1  10  13      706.37      596.33    227.56 o 
   2  10  13    27741.57    25913.57    761.40 o 
   3  10  13    45436.20    44138.41   1025.14 o 
   4  10  13     7343.26     8054.41    580.77 o 
   5  10  13    16774.53    17671.72    942.66 o 
   6  10  13     2311.36     1972.87    251.87 o 
   7  10  13      144.58      139.23    227.60 o 
   8  10  13     2496.77     2170.47    499.83 o 
   9  10  13    20079.86    19097.41   1014.44 o 
  10  10  13      626.38      779.38    775.48 o 
  11  10  13     5830.30     4171.93    790.62 o 
  12  10  13     1533.45      -69.76    584.40 o 
  13  10  13     2581.29     3634.67    823.50 o 
  14  10  13     5455.79     5366.47    946.15 o 
  15  10  13       77.00      671.01    717.69 o 
  16  10  13       49.61     1245.80    974.99 o 
  17  10  13     1779.14     2952.84   2217.25 o 
   1  11  13    47867.08    48519.48   1433.49 o 
   2  11  13      281.42      668.51    233.17 o 
   3  11  13    26508.92    23471.60    699.21 o 
   4  11  13      308.60      185.73    225.28 o 
   5  11  13      272.47     -193.11    212.87 o 
   6  11  13     3135.90     3357.36    389.56 o 
   7  11  13    75996.73    72983.48   1791.83 o 
   8  11  13    11491.50    11115.64   1057.07 o 
   9  11  13     8592.51     8827.61    760.07 o 
  10  11  13     2370.27     1994.90    673.35 o 
  11  11  13    33985.25    31690.91   1662.39 o 
  12  11  13      246.82      769.79    658.50 o 
  13  11  13     1636.20     1921.45    963.72 o 
  14  11  13      556.00      661.31    712.30 o 
  15  11  13       88.42     1054.80    786.02 o 
  16  11  13      945.19     1388.12   1001.51 o 
  17  11  13     1492.00     3607.16   1342.35 o 
   0  12  13    43411.43    42794.25   1324.60 o 
   1  12  13     2868.64     3551.81    345.50 o 
   2  12  13     2561.33     2455.24    485.06 o 
   3  12  13     2185.12     1902.75    302.62 o 
   4  12  13    10399.63    10892.00    494.96 o 
   5  12  13    29462.52    28326.27    860.05 o 
   6  12  13    12057.45    12883.66    600.71 o 
   7  12  13    10324.49     9370.68    531.16 o 
   8  12  13     7227.86     7139.48    698.87 o 
   9  12  13    13907.93    12977.06   1101.43 o 
  10  12  13    18048.29    15063.60   1206.78 o 
  11  12  13      596.11     1878.45    690.56 o 
  12  12  13    10677.11    13131.48   2672.63 o 
  13  12  13      610.68      647.64    677.40 o 
  14  12  13     5449.18     5562.03   1002.28 o 
  15  12  13    20574.14    20976.29   1715.76 o 
  16  12  13        4.87      203.71   1895.03 o 
  17  12  13    10037.55    10884.00   1435.71 o 
   1  13  13     3501.86     2848.35    672.21 o 
   2  13  13       34.85       23.71    244.68 o 
   3  13  13      333.68      138.02    239.17 o 
   4  13  13     3737.48     3575.93    515.32 o 
   5  13  13     5024.81     4435.79    429.55 o 
   6  13  13     4231.59     3846.82    437.62 o 
   7  13  13      299.71     -131.43    363.14 o 
   8  13  13     3155.72     3670.88    662.96 o 
   9  13  13      469.14     1142.84    527.22 o 
  10  13  13      655.22     1564.21    700.34 o 
  11  13  13     6293.21     6556.09    965.83 o 
  12  13  13      402.15      651.54    892.73 o 
  13  13  13     1761.52     2518.53    841.48 o 
  14  13  13     1252.12     2190.85    835.06 o 
  15  13  13     2996.18     2993.78    910.62 o 
  16  13  13     3694.16     3886.19    984.88 o 
   0  14  13     9952.34    10610.44   1618.88 o 
   1  14  13      988.64     1031.33    343.82 o 
   2  14  13    20779.23    21759.63   1023.87 o 
   3  14  13    10233.66    10615.56    631.48 o 
   4  14  13      433.27      690.33    354.83 o 
   5  14  13      976.71     1082.32    341.05 o 
   6  14  13     1283.59     1194.00    354.28 o 
   7  14  13      300.90      223.25    395.38 o 
   8  14  13     2127.10     1592.08    574.92 o 
   9  14  13    12755.73    12312.89    991.28 o 
  10  14  13     1838.90       14.54    553.89 o 
  11  14  13     9231.79     8916.80   1180.02 o 
  12  14  13       22.66     -273.58    669.69 o 
  13  14  13     8158.54     6873.78   1061.79 o 
  14  14  13     1403.84     1229.45   1021.15 o 
  15  14  13     1249.04     1511.37    800.84 o 
  16  14  13     4055.07     2768.46    948.29 o 
   1  15  13     7025.92     7578.09    510.84 o 
   2  15  13     5253.08     4280.23    464.89 o 
   3  15  13    60262.99    59998.38   1767.00 o 
   4  15  13     1130.49      956.40    377.13 o 
   5  15  13     1001.83      713.45    378.63 o 
   6  15  13     6300.43     6110.48    522.55 o 
   7  15  13    13006.69    12494.07    826.80 o 
   8  15  13     7915.46     8143.62   1618.65 o 
   9  15  13     2840.13     3165.98    701.33 o 
  10  15  13     1806.80     2216.27    669.40 o 
  11  15  13    23331.92    23540.26   1765.23 o 
  12  15  13      679.35     1601.05    790.32 o 
  13  15  13    22919.48    22905.40   1672.64 o 
  14  15  13     3247.38     2454.95    899.77 o 
  15  15  13       11.59      682.51    846.99 o 
   0  16  13    11345.92    12970.78   1260.41 o 
   1  16  13    38912.39    38580.02   1130.91 o 
   2  16  13    30084.85    31020.38   1133.99 o 
   3  16  13    20107.56    21987.14   1014.65 o 
   4  16  13    16903.50    17124.28   1083.08 o 
   5  16  13     4945.06     5262.25    585.25 o 
   6  16  13     6505.85     6995.69    683.04 o 
   7  16  13    20699.74    21312.29   1274.67 o 
   8  16  13     6361.66     6229.87    815.52 o 
   9  16  13      778.52      247.09    637.29 o 
  10  16  13       98.14     1019.88    627.96 o 
  11  16  13     6796.41     5773.12   1277.90 o 
  12  16  13      301.96      977.89    983.19 o 
  13  16  13     8163.63    10798.94   1303.80 o 
  14  16  13     1385.90     2043.45    895.27 o 
  15  16  13     7156.03     9947.93   1311.17 o 
   1  17  13     1030.77      843.11    376.81 o 
   2  17  13     2632.42     2037.98    495.50 o 
   3  17  13    13139.72    12732.83    844.75 o 
   4  17  13       22.50     -238.84    460.43 o 
   5  17  13     2842.53     3085.34    533.40 o 
   6  17  13     4277.68     3339.82    632.90 o 
   7  17  13      531.94      146.52    439.35 o 
   8  17  13       29.39      411.29    675.90 o 
   9  17  13    13102.29    13661.82   1260.13 o 
  10  17  13      262.09     1369.80    869.26 o 
  11  17  13    14885.17    14684.03   1236.19 o 
  12  17  13     1603.66     1042.17   1022.47 o 
  13  17  13     1922.13     2853.79   1346.29 o 
  14  17  13     3652.43     4865.31   1323.13 o 
   0  18  13     6259.63     5368.54    836.96 o 
   1  18  13    49273.48    49989.41   1562.42 o 
   2  18  13      108.08      -64.44    425.34 o 
   3  18  13     2190.37     1767.51    504.46 o 
   4  18  13     1430.87     1069.57    474.78 o 
   5  18  13    32638.40    30693.74   1262.47 o 
   6  18  13      781.41      112.17    495.44 o 
   7  18  13     2801.14     2381.75    775.25 o 
   8  18  13     3050.77     1649.28    830.34 o 
   9  18  13     4919.66     6818.31    924.79 o 
  10  18  13    15007.04    15335.45   1288.99 o 
  11  18  13      851.60     1255.08    706.78 o 
  12  18  13     3330.65     4594.21   1255.84 o 
  13  18  13    18707.70    20457.13   1717.15 o 
   1  19  13      156.62      122.90    458.04 o 
   2  19  13        3.25      125.77    437.35 o 
   3  19  13       34.99     -363.77    432.73 o 
   4  19  13      516.12     1154.00    515.32 o 
   5  19  13      417.18     -463.49    487.83 o 
   6  19  13     4292.24     5022.46    771.51 o 
   7  19  13       45.27      420.60    682.63 o 
   8  19  13     3313.26     2061.17    810.48 o 
   9  19  13     1260.22     2105.56    823.83 o 
  10  19  13     5357.88     3661.42   1036.90 o 
  11  19  13      115.57     1200.75    739.90 o 
  12  19  13     1252.34     2345.38   1033.74 o 
  13  19  13     2928.16     4909.25   1196.33 o 
   0  20  13      416.57      701.33    649.58 o 
   1  20  13     3173.49     2877.44    627.87 o 
   2  20  13      493.86       43.28    486.41 o 
   3  20  13     1393.40     1045.43    530.03 o 
   4  20  13     1493.63     1537.51    567.94 o 
   5  20  13       70.97      411.63    559.77 o 
   6  20  13     6141.76     4809.31   1449.78 o 
   7  20  13      629.02      601.93    746.75 o 
   8  20  13     5198.32     3190.94    864.61 o 
   9  20  13     8862.50     7420.34   1134.16 o 
  10  20  13     9487.95    10986.03   2213.61 o 
  11  20  13    13992.53    13700.12   1447.79 o 
  12  20  13     2773.26     1314.16   1065.50 o 
   1  21  13      213.59      675.25    531.10 o 
   2  21  13      845.93      282.45    494.97 o 
   3  21  13     5055.24     5295.88    724.37 o 
   4  21  13      231.61      -24.81    500.10 o 
   5  21  13     5674.37     4985.19    796.39 o 
   6  21  13      134.82     1657.52    791.52 o 
   7  21  13     2099.00     1925.05    806.01 o 
   8  21  13      147.05     -114.35    708.15 o 
   9  21  13      645.20     -320.20    738.80 o 
  10  21  13       25.78     1109.47    976.82 o 
  11  21  13      600.59     -320.66    844.67 o 
   0  22  13    30590.04    30154.53   1835.89 o 
   1  22  13       85.65       27.10    506.92 o 
   2  22  13    23774.71    22702.15   1250.31 o 
   3  22  13    35722.04    36835.57   1576.71 o 
   4  22  13     2178.55     1401.19    687.61 o 
   5  22  13    38065.47    41956.79   1938.82 o 
   6  22  13      731.76      586.28    769.38 o 
   7  22  13     5205.99     3784.54   1045.75 o 
   8  22  13     1455.38     1776.60    890.31 o 
   9  22  13    15912.18    16942.93   1590.40 o 
  10  22  13      344.01      905.42    890.47 o 
   1  23  13      725.87      614.63    567.70 o 
   2  23  13        7.64      -59.03    531.56 o 
   3  23  13       28.09      382.87    559.56 o 
   4  23  13      103.56      -63.27    736.27 o 
   5  23  13     6541.44     4562.60   1058.94 o 
   6  23  13        9.39    -1352.72    908.87 o 
   7  23  13    21704.71    18188.64   1607.56 o 
   8  23  13     1673.29     1264.33    870.59 o 
   0  24  13     8790.06     8910.95   1207.78 o 
   1  24  13     9929.38     9946.32    961.64 o 
   2  24  13     5960.41     5997.10    843.65 o 
   3  24  13    17210.46    18680.98   1431.99 o 
   4  24  13     3566.92     3332.15    833.73 o 
   5  24  13     4082.00     4479.25   1473.71 o 
   6  24  13      700.14      797.97    894.67 o 
   7  24  13      249.13     -383.42    780.98 o 
   1  25  13     3509.68     4295.25    830.91 o 
   2  25  13     1993.08     1680.99    691.48 o 
   3  25  13     8945.44     9198.04   1146.75 o 
   4  25  13       25.11     -141.17    844.06 o 
   0   0  14   355034.28   355156.50  17496.06 o 
   1   0  14     4599.35     3306.82    486.94 o 
   2   0  14   340289.72   333400.25   9831.16 o 
   3   0  14     4308.80     4387.04    409.45 o 
   4   0  14    53820.44    54885.90   1573.26 o 
   5   0  14     3918.05     4601.35    658.82 o 
   6   0  14    13807.76    13508.44    747.15 o 
   7   0  14     1953.03     2074.06    557.45 o 
   8   0  14    50958.81    50929.04   1731.89 o 
   9   0  14     2432.72     2252.42    409.54 o 
  10   0  14      402.51     -251.64    372.58 o 
  11   0  14    56991.16    55722.71   1781.26 o 
  12   0  14    17187.83    16970.95   1362.51 o 
  13   0  14    33245.98    36117.61   2630.68 o 
  14   0  14    64099.31    62042.17   3932.67 o 
  15   0  14      199.88     1594.76   1800.24 o 
  16   0  14     3766.92     4582.02   1560.60 o 
  17   0  14     9018.36    12412.71   2085.98 o 
  18   0  14     1023.59     1522.42   1611.96 o 
  19   0  14      481.05     1563.79   1412.42 o 
   1   1  14    16243.18    14462.62    610.56 o 
   2   1  14    15244.19    15022.00    610.77 o 
   3   1  14    74594.48    71758.30   1408.69 o 
   4   1  14    50636.83    47798.11   1078.14 o 
   5   1  14     2961.36     3788.12    317.12 o 
   6   1  14     2361.94     1435.64    254.92 o 
   7   1  14     3349.62     3196.18    306.15 o 
   8   1  14     9176.39     8608.71    676.52 o 
   9   1  14       25.75       72.29    222.54 o 
  10   1  14    19926.64    20249.04    671.80 o 
  11   1  14     6519.76     6883.86    456.22 o 
  12   1  14    27289.72    27826.74   1232.40 o 
  13   1  14     7017.85     6949.90    833.56 o 
  14   1  14    30318.65    32529.87   1938.65 o 
  15   1  14     1417.82     1350.27    808.09 o 
  16   1  14     1111.49     2057.49    910.89 o 
  17   1  14    10609.86    11985.22   1490.84 o 
  18   1  14     7589.89     9580.38   1399.53 o 
  19   1  14     1463.40     2865.41   1569.96 o 
   0   2  14   117411.30   110073.74   4266.41 o 
   1   2  14    71326.27    65093.24   1633.02 o 
   2   2  14   190917.03   189723.89   4099.91 o 
   3   2  14     2842.58     2751.23    354.13 o 
   4   2  14      536.98      255.59    199.83 o 
   5   2  14     4256.93     4303.04    285.52 o 
   6   2  14    25233.71    26260.99    766.94 o 
   7   2  14     6902.46     8048.21    544.94 o 
   8   2  14     5286.34     5921.67    376.32 o 
   9   2  14       26.51     -151.68    211.79 o 
  10   2  14    31563.08    31681.15    922.64 o 
  11   2  14     2090.59     2730.78    390.51 o 
  12   2  14    46990.52    44499.44   1316.81 o 
  13   2  14    37208.30    37542.73   1682.92 o 
  14   2  14    83545.73    79200.28   3281.89 o 
  15   2  14    14173.08    17724.27   1580.69 o 
  16   2  14    11405.12    11896.77   1390.45 o 
  17   2  14      421.61      841.41    839.34 o 
  18   2  14      172.73     1084.72    835.36 o 
  19   2  14      408.13      820.17   1066.56 o 
   1   3  14     8203.88     8864.92    484.61 o 
   2   3  14      234.72      607.49    309.02 o 
   3   3  14    13820.47    15318.79    525.61 o 
   4   3  14      352.34      394.92    213.94 o 
   5   3  14      127.33     -101.74    188.26 o 
   6   3  14    46958.89    46947.90   1140.59 o 
   7   3  14    37737.31    37776.17    976.06 o 
   8   3  14     5459.22     5753.92    357.48 o 
   9   3  14    31602.12    31174.17    845.90 o 
  10   3  14      278.55     -104.67    230.33 o 
  11   3  14      413.80      384.18    296.57 o 
  12   3  14     1353.85     1548.25    336.41 o 
  13   3  14     2922.85     3887.58    786.50 o 
  14   3  14     2018.82     2594.36    699.86 o 
  15   3  14       30.63      460.27    806.98 o 
  16   3  14    10644.92    10304.43   1474.15 o 
  17   3  14     1085.08      557.30   1056.52 o 
  18   3  14     2543.84     2422.94   1206.41 o 
   0   4  14     6730.81     5682.08    929.61 o 
   1   4  14    41847.30    40873.80   1157.92 o 
   2   4  14     6632.03     6704.92    408.05 o 
   3   4  14     2605.42     2355.97    316.80 o 
   4   4  14     2196.52     2363.08    277.90 o 
   5   4  14      265.37      171.96    202.84 o 
   6   4  14    11003.81    12393.43    446.35 o 
   7   4  14     6365.33     6612.30    564.93 o 
   8   4  14    60058.13    61483.94   1362.98 o 
   9   4  14       11.37     -166.27    215.39 o 
  10   4  14    96466.59    97003.73   2528.78 o 
  11   4  14      330.45      286.97    385.00 o 
  12   4  14    42062.09    43908.56   1655.12 o 
  13   4  14     8722.34     8786.85    977.47 o 
  14   4  14    50430.27    48950.71   2014.35 o 
  15   4  14    14563.85    16667.63   1584.78 o 
  16   4  14    16627.63    16677.16   1964.16 o 
  17   4  14     9490.68     9413.86   1692.61 o 
  18   4  14      872.21     2293.14   1202.55 o 
   1   5  14     2037.20     1822.12    263.54 o 
   2   5  14    22923.62    23329.74    666.28 o 
   3   5  14      452.47      421.08    246.54 o 
   4   5  14     5788.00     6468.85    378.55 o 
   5   5  14    24254.81    24142.70    658.23 o 
   6   5  14     2824.95     2625.54    259.68 o 
   7   5  14    14736.59    14173.45    680.37 o 
   8   5  14     8664.14     8167.11    404.47 o 
   9   5  14     1502.62     1293.16    323.70 o 
  10   5  14       27.32      182.32    353.36 o 
  11   5  14     5545.50     5456.80    572.10 o 
  12   5  14      177.29      236.00    441.44 o 
  13   5  14      687.71      846.49    556.25 o 
  14   5  14     5319.76     6026.60   1100.80 o 
  15   5  14      667.03     1015.44    764.36 o 
  16   5  14     1498.38     2251.21   1133.81 o 
  17   5  14       34.69      384.46   1112.66 o 
  18   5  14       95.04      539.27   1176.95 o 
   0   6  14    56355.68    52930.51   1729.01 o 
   1   6  14    22150.56    23350.98    636.62 o 
   2   6  14   198372.63   193394.19   3751.29 o 
   3   6  14    44082.52    42678.84   1093.92 o 
   4   6  14   183313.19   179207.36   3536.91 o 
   5   6  14   105220.74   107693.16   2117.66 o 
   6   6  14    42709.23    42711.32    969.50 o 
   7   6  14     2658.81     3122.22    263.33 o 
   8   6  14     7429.19     8728.75    485.55 o 
   9   6  14    73170.46    69314.34   1736.24 o 
  10   6  14    45301.35    43215.96   1414.05 o 
  11   6  14    49259.50    48666.95   2164.37 o 
  12   6  14     5945.23     5578.49    801.25 o 
  13   6  14      109.46      325.55    554.29 o 
  14   6  14    16127.11    15926.48   1542.32 o 
  15   6  14     1081.61     2729.40    852.74 o 
  16   6  14    10115.32     9721.88   1650.70 o 
  17   6  14     4093.11     4901.11   2191.72 o 
  18   6  14     3803.37     5356.67   1483.62 o 
   1   7  14      206.78        1.11    162.47 o 
   2   7  14    15183.97    14467.10    665.85 o 
   3   7  14     8640.58     8304.37    499.02 o 
   4   7  14      258.51      161.56    243.75 o 
   5   7  14    17642.66    17465.27    609.08 o 
   6   7  14    21817.50    20729.16    614.45 o 
   7   7  14      540.62      322.83    180.22 o 
   8   7  14    57910.08    55869.15   1465.09 o 
   9   7  14     1187.60     1206.07    371.26 o 
  10   7  14     5370.41     5489.61    793.30 o 
  11   7  14       54.62     -408.29    476.06 o 
  12   7  14     4179.01     3835.62    976.36 o 
  13   7  14     4133.53     3103.60    851.33 o 
  14   7  14    44301.64    45562.86   2050.20 o 
  15   7  14     4448.82     4169.85   1287.94 o 
  16   7  14    36579.59    38073.77   2782.35 o 
  17   7  14     1139.10     2455.17   1200.91 o 
  18   7  14    18389.64    19533.39   2786.87 o 
   0   8  14   111905.67   115361.91   2995.07 o 
   1   8  14     3685.03     5177.59    435.19 o 
   2   8  14   104440.19    99843.96   2123.74 o 
   3   8  14    26574.55    26349.88    820.99 o 
   4   8  14   136108.31   132791.80   2592.87 o 
   5   8  14    48906.63    48295.22   1148.93 o 
   6   8  14    17683.39    17770.57    598.23 o 
   7   8  14     1087.25     1610.75    248.96 o 
   8   8  14    15986.90    16698.05    974.64 o 
   9   8  14    32638.56    33937.52   1334.01 o 
  10   8  14    18609.42    19329.21   1265.67 o 
  11   8  14    10101.96     9630.20    992.67 o 
  12   8  14    11638.76     9827.89   1004.85 o 
  13   8  14      448.15      181.42    575.59 o 
  14   8  14     1835.72     1900.09    732.22 o 
  15   8  14     4012.54     4356.26   1589.75 o 
  16   8  14    16431.94    17307.50   1588.55 o 
  17   8  14     4615.73     6100.67   1469.84 o 
  18   8  14     3799.13     4121.09   1451.55 o 
   1   9  14     5984.45     5954.27    296.84 o 
   2   9  14    11982.21    12589.73    543.90 o 
   3   9  14      614.41      557.46    243.45 o 
   4   9  14     5525.10     5192.37    413.33 o 
   5   9  14     4550.90     4546.28    335.24 o 
   6   9  14     2417.61     2440.63    265.19 o 
   7   9  14    26590.26    26587.67    783.79 o 
   8   9  14     2134.27     1886.01    348.83 o 
   9   9  14    12134.39    12584.69    844.23 o 
  10   9  14     1510.36     1780.74    622.71 o 
  11   9  14     3243.78     1870.37    657.49 o 
  12   9  14        4.56     -200.44    561.15 o 
  13   9  14     4095.83     3680.35    967.57 o 
  14   9  14     4319.02     3856.12    839.45 o 
  15   9  14      455.90     1282.66   1547.51 o 
  16   9  14      378.13     1651.63    964.72 o 
  17   9  14     1330.26     3241.37   1322.63 o 
   0  10  14     2102.91     1967.03    292.23 o 
   1  10  14    50671.95    49025.66   1593.39 o 
   2  10  14    13065.03    13485.17    552.99 o 
   3  10  14      923.28      799.75    277.27 o 
   4  10  14      725.82      388.34    210.00 o 
   5  10  14     6502.04     5487.97    371.63 o 
   6  10  14    15425.85    15699.44    588.16 o 
   7  10  14    11026.63     8896.29    671.01 o 
   8  10  14    23644.64    24059.14    993.54 o 
   9  10  14       74.99     -225.93    395.90 o 
  10  10  14    51168.68    49938.53   2087.66 o 
  11  10  14     2821.12     2445.00   1284.74 o 
  12  10  14    52437.70    47603.36   2115.69 o 
  13  10  14     6096.77     6389.81    955.43 o 
  14  10  14    51255.72    50204.19   2279.32 o 
  15  10  14    22147.55    21217.45   1527.74 o 
  16  10  14    11247.53    11149.79   1561.34 o 
  17  10  14     9704.65     9996.70   2957.51 o 
   1  11  14     1970.11     2016.35    290.73 o 
   2  11  14      362.96      760.91    264.70 o 
   3  11  14      237.37      586.23    268.00 o 
   4  11  14     2968.36     2703.41    375.86 o 
   5  11  14     7973.86     8867.84    745.47 o 
   6  11  14    18851.52    19693.16    768.77 o 
   7  11  14     5855.82     5543.24    713.63 o 
   8  11  14     9824.00     9948.11    641.21 o 
   9  11  14     4184.99     4299.23    726.84 o 
  10  11  14      206.80      728.32    593.49 o 
  11  11  14      485.38      -28.21    618.56 o 
  12  11  14     1031.74      972.29    658.49 o 
  13  11  14       82.86      384.97    674.87 o 
  14  11  14     1544.78      942.43    743.44 o 
  15  11  14     1218.04     1200.79    779.34 o 
  16  11  14     4489.87     4453.83   1226.13 o 
  17  11  14       74.64     3081.85   1274.30 o 
   0  12  14    65607.62    64458.94   1846.82 o 
   1  12  14    16626.72    16152.07    866.57 o 
   2  12  14    51208.14    50488.72   1516.57 o 
   3  12  14     3812.09     3741.64    418.43 o 
   4  12  14      153.37     -135.28    249.46 o 
   5  12  14     4228.92     4169.99    444.07 o 
   6  12  14     6472.87     6636.66    625.61 o 
   7  12  14     1042.30      755.21    392.80 o 
   8  12  14     5584.32     5685.17    565.99 o 
   9  12  14     3037.74     2568.14    975.23 o 
  10  12  14    26540.64    26896.71   1555.86 o 
  11  12  14    14132.58    13970.88   1240.44 o 
  12  12  14    26203.46    28157.64   2011.46 o 
  13  12  14    28170.78    26124.76   1836.26 o 
  14  12  14    24253.92    25318.03   1684.32 o 
  15  12  14     1949.53     2088.97    841.66 o 
  16  12  14     5172.05     5199.79   1317.62 o 
   1  13  14    21201.97    21870.35    911.03 o 
   2  13  14    20556.10    21105.53    826.08 o 
   3  13  14    46804.45    49354.94   1172.18 o 
   4  13  14     5873.88     5681.65    488.86 o 
   5  13  14     2352.73     1503.67    376.42 o 
   6  13  14    14432.50    13471.56    739.72 o 
   7  13  14     8570.32     8221.85    771.43 o 
   8  13  14     2859.80     1801.32    745.17 o 
   9  13  14     6947.49     6216.67   1188.62 o 
  10  13  14    22467.89    23010.94   1500.23 o 
  11  13  14    14259.73    15890.44   1308.65 o 
  12  13  14    10002.87     8997.66   1112.65 o 
  13  13  14    16483.46    17772.14   1436.57 o 
  14  13  14     4666.58     4556.90   1370.58 o 
  15  13  14       46.92     1771.21    840.09 o 
  16  13  14      732.82      753.46    931.33 o 
   0  14  14   212642.86   206707.05   6553.50 o 
   1  14  14     6907.27     7111.28    580.92 o 
   2  14  14   128189.39   131584.77   3364.44 o 
   3  14  14      466.74      783.74    363.09 o 
   4  14  14    24335.29    23378.15   1020.95 o 
   5  14  14      232.49     -122.44    320.99 o 
   6  14  14     4612.90     3834.43    507.24 o 
   7  14  14     1293.63     1264.11    506.60 o 
   8  14  14    20971.16    20366.20   1082.88 o 
   9  14  14      564.58      863.43    731.32 o 
  10  14  14     1430.43     1425.70    724.56 o 
  11  14  14    14049.19    13335.08   1424.64 o 
  12  14  14    21365.79    22316.67   2231.65 o 
  13  14  14    22252.06    22524.85   1632.72 o 
  14  14  14    16787.70    17368.67   1508.29 o 
  15  14  14       12.01      104.51    933.59 o 
   1  15  14     5514.16     5252.30    813.61 o 
   2  15  14     6359.68     6823.18    586.80 o 
   3  15  14     3819.21     4828.76    652.79 o 
   4  15  14      580.97     1066.81    421.02 o 
   5  15  14       33.00     -495.05    322.38 o 
   6  15  14      161.76      124.19    361.31 o 
   7  15  14       63.15      372.69    556.90 o 
   8  15  14       47.57      762.95    551.29 o 
   9  15  14      519.57      611.30    822.12 o 
  10  15  14     9145.07    11345.03   1211.49 o 
  11  15  14     5206.60     5729.90    978.05 o 
  12  15  14    19073.68    20798.25   2616.71 o 
  13  15  14      160.13      744.45    770.39 o 
  14  15  14    10294.78    11598.32   1833.04 o 
  15  15  14      233.64      956.45    993.90 o 
   0  16  14    50523.52    50256.58   2233.06 o 
   1  16  14    47757.89    47380.74   1635.72 o 
   2  16  14    14655.61    13349.24    835.13 o 
   3  16  14     2144.53     1783.31    472.28 o 
   4  16  14      469.12      104.45    426.60 o 
   5  16  14     8050.36     8221.20    695.08 o 
   6  16  14      792.18      962.61    598.62 o 
   7  16  14     2283.24     2598.42    545.23 o 
   8  16  14      483.30      870.94    592.17 o 
   9  16  14     3204.49     3483.36    824.19 o 
  10  16  14    15574.94    15295.17   1351.36 o 
  11  16  14     1058.97     1846.16    804.26 o 
  12  16  14    26109.71    29559.80   2595.65 o 
  13  16  14    10114.26    10870.88   1307.66 o 
  14  16  14    18309.20    18727.79   2008.81 o 
   1  17  14     2048.29     2384.07    771.40 o 
   2  17  14      165.58      -28.13    409.79 o 
   3  17  14     6161.52     6758.71    934.86 o 
   4  17  14     8118.00     8208.98    727.88 o 
   5  17  14      853.74      991.39    467.04 o 
   6  17  14     9673.49     8321.02    831.86 o 
   7  17  14    13934.60    12512.24   1370.31 o 
   8  17  14     3373.54     4136.39    867.29 o 
   9  17  14     5072.48     4663.21    802.46 o 
  10  17  14     2563.45     2258.09   1343.36 o 
  11  17  14      395.49     1384.39    789.47 o 
  12  17  14     5295.62     5140.36   1200.38 o 
  13  17  14     1276.38     2268.33   1184.56 o 
  14  17  14     1438.45     2946.63   1144.58 o 
   0  18  14       44.91     -646.93    809.98 o 
   1  18  14      801.81      594.23    516.76 o 
   2  18  14      346.59      986.85    469.20 o 
   3  18  14     8219.74     7701.11    743.67 o 
   4  18  14      201.76     -357.42    461.64 o 
   5  18  14     5243.94     4609.83    632.64 o 
   6  18  14      562.15      237.87    525.37 o 
   7  18  14      147.46     -377.17    642.94 o 
   8  18  14    31558.70    28603.64   1988.83 o 
   9  18  14      174.57      685.73    709.91 o 
  10  18  14    34336.61    36708.35   2011.51 o 
  11  18  14      266.23     1564.81   1163.73 o 
  12  18  14    14193.66    16057.43   1648.05 o 
  13  18  14      157.29     2064.44   1625.65 o 
   1  19  14      876.07      432.52    666.93 o 
   2  19  14     5825.62     6030.65    705.27 o 
   3  19  14     1372.09     1452.52    563.24 o 
   4  19  14     9381.68     9920.44    950.27 o 
   5  19  14     6013.48     5904.39    876.72 o 
   6  19  14      869.59       67.89    516.47 o 
   7  19  14      620.51      255.07    683.47 o 
   8  19  14     2308.60     3010.19   1270.89 o 
   9  19  14     1393.96     1071.26    747.52 o 
  10  19  14      377.16      209.17    743.63 o 
  11  19  14      142.79      325.12    939.83 o 
  12  19  14     2870.23     4319.54   1282.65 o 
   0  20  14     9414.88    10919.62   3589.45 o 
   1  20  14     6479.24     5969.89    821.65 o 
   2  20  14    27731.59    26905.94   1301.15 o 
   3  20  14    12498.19    10046.32    878.85 o 
   4  20  14    48735.70    47681.27   1761.50 o 
   5  20  14    36264.48    34921.19   1616.17 o 
   6  20  14    17656.50    17408.21   1203.93 o 
   7  20  14      269.52      281.94    715.01 o 
   8  20  14     1658.15     2353.79    901.19 o 
   9  20  14    21240.24    22874.62   1744.02 o 
  10  20  14    12292.04    12325.35   1350.19 o 
  11  20  14    10520.72    13390.82   1703.38 o 
   1  21  14      211.44     -306.89    583.32 o 
   2  21  14     2307.16     1802.55    602.97 o 
   3  21  14       74.93      244.80    527.74 o 
   4  21  14     2050.26     2037.89    630.40 o 
   5  21  14     2013.29     1790.44    668.81 o 
   6  21  14     4283.23     4921.54   1031.73 o 
   7  21  14      482.76      762.96    752.47 o 
   8  21  14     7559.46     6279.06   1117.53 o 
   9  21  14      550.95     1123.38   1175.38 o 
  10  21  14     3251.79     3481.03   1096.86 o 
   0  22  14    18246.36    19257.32   2698.40 o 
   1  22  14     1003.97      705.17    610.76 o 
   2  22  14    21112.14    21687.60   1232.50 o 
   3  22  14     1220.25     1596.96    613.13 o 
   4  22  14    21127.40    24384.77   1492.00 o 
   5  22  14     1013.21     1056.54    670.23 o 
   6  22  14     3056.97     3988.97    982.39 o 
   7  22  14      227.94      305.37    789.21 o 
   8  22  14      492.92     -981.43    743.60 o 
   9  22  14     1017.71      339.85    899.63 o 
   1  23  14      418.03       40.10    593.38 o 
   2  23  14      446.38      295.64    573.78 o 
   3  23  14     6004.40     6273.80    941.07 o 
   4  23  14      516.61      359.26    638.57 o 
   5  23  14      145.54     -505.05    754.22 o 
   6  23  14      498.39      567.17    870.10 o 
   7  23  14     5733.42     5266.90   1184.25 o 
   8  23  14     2384.32     2130.61    992.03 o 
   0  24  14     1825.72     1317.53   1048.25 o 
   1  24  14     9961.47    10735.25   1434.93 o 
   2  24  14      227.28      145.63    592.47 o 
   3  24  14     1392.43     1742.09    763.03 o 
   4  24  14     3067.17     3877.28    886.28 o 
   5  24  14     1866.42     1931.66    952.59 o 
   6  24  14     3898.42     3703.67   1067.93 o 
   1  25  14     1311.83     1401.85    773.87 o 
   2  25  14      153.86     -303.04    682.58 o 
   3  25  14     2989.03     2031.76    810.47 o 
   1   1  15      172.51      225.32    258.80 o 
   2   1  15     8469.83     8567.81    477.68 o 
   3   1  15    10528.56     9750.41    561.15 o 
   4   1  15     7615.78     7975.48    344.46 o 
   5   1  15      832.73     1070.65    205.62 o 
   6   1  15     1869.20     1841.88    286.00 o 
   7   1  15    27159.35    27977.49   1131.08 o 
   8   1  15       16.76       77.31    240.83 o 
   9   1  15    27971.82    27507.52    837.15 o 
  10   1  15     2603.91     2966.97    404.21 o 
  11   1  15      909.78     1318.45    365.18 o 
  12   1  15    19027.25    19812.48   1062.62 o 
  13   1  15      364.28      279.20    534.47 o 
  14   1  15     7070.93     8797.93   1178.23 o 
  15   1  15      193.86      559.20    768.08 o 
  16   1  15       65.89      133.75    830.49 o 
  17   1  15    11626.45    13336.69   1487.21 o 
  18   1  15     2120.97     4304.68   1090.84 o 
   0   2  15    59280.44    52713.16   2024.13 o 
   1   2  15    58049.66    54450.29   1442.54 o 
   2   2  15    47595.43    46421.15   1264.94 o 
   3   2  15     9366.47    10117.61    509.98 o 
   4   2  15      106.29       79.46    214.27 o 
   5   2  15    13778.94    15209.95    529.43 o 
   6   2  15    26952.08    25294.60    768.55 o 
   7   2  15    17436.53    17790.91    637.28 o 
   8   2  15    43203.15    42306.90   1084.79 o 
   9   2  15    37147.09    37806.62   1316.69 o 
  10   2  15     1673.38     1778.90    326.16 o 
  11   2  15    29091.79    29727.35   1028.76 o 
  12   2  15     3443.71     4200.08    768.45 o 
  13   2  15     1414.31     1719.46    607.48 o 
  14   2  15     3334.75     4487.88    786.83 o 
  15   2  15     9335.51    10690.67   1352.40 o 
  16   2  15     5714.74     6413.30   1194.78 o 
  17   2  15       58.10     1135.49    879.23 o 
  18   2  15     4426.31     3774.34   1884.20 o 
   1   3  15    11903.35    11946.99    598.01 o 
   2   3  15    12813.44    11821.94    554.22 o 
   3   3  15     1860.47     2287.03    280.36 o 
   4   3  15     5672.05     5207.04    355.31 o 
   5   3  15      972.05     1079.07    234.19 o 
   6   3  15     6269.11     5815.21    435.09 o 
   7   3  15      157.82      114.71    228.06 o 
   8   3  15      337.39       98.19    232.94 o 
   9   3  15     3198.22     2934.71    347.46 o 
  10   3  15    20885.71    21223.11   1064.88 o 
  11   3  15     3775.38     3649.90    424.34 o 
  12   3  15    30007.69    30650.49   1059.96 o 
  13   3  15      147.54      171.43    627.84 o 
  14   3  15      106.17      453.41    603.13 o 
  15   3  15      175.71      972.76    785.98 o 
  16   3  15     7955.57     9804.34   1621.77 o 
  17   3  15      146.96      620.05   1026.93 o 
  18   3  15      217.89     1272.64   1102.61 o 
   0   4  15    45481.16    46838.32   2393.97 o 
   1   4  15    15321.22    14015.49    691.29 o 
   2   4  15     3339.69     3519.35    291.30 o 
   3   4  15      220.44      217.24    244.38 o 
   4   4  15    76868.44    74539.16   1656.23 o 
   5   4  15     2514.21     2644.35    310.09 o 
   6   4  15    13599.24    13929.43    527.73 o 
   7   4  15     2664.63     2748.64    309.30 o 
   8   4  15     4160.31     4569.23    385.35 o 
   9   4  15       87.96      -60.22    247.50 o 
  10   4  15     7525.66     7752.83    511.08 o 
  11   4  15     4352.84     3983.98    417.28 o 
  12   4  15    14534.65    15953.01   1281.74 o 
  13   4  15     5818.34     5410.48    713.68 o 
  14   4  15    23816.31    25642.05   1492.65 o 
  15   4  15      527.79     1001.68    981.98 o 
  16   4  15      554.14     1627.69   1094.20 o 
  17   4  15     3170.70     3806.09   1255.28 o 
  18   4  15     1851.81     2809.40   1276.32 o 
   1   5  15     5287.51     6052.77    496.22 o 
   2   5  15    17398.12    19847.22    759.21 o 
   3   5  15    41122.78    42814.79   1173.65 o 
   4   5  15      457.96      929.93    287.61 o 
   5   5  15      381.95      302.74    206.29 o 
   6   5  15    49588.26    48101.84   1067.63 o 
   7   5  15    45931.46    43421.33    985.74 o 
   8   5  15    13962.35    14697.56    683.50 o 
   9   5  15    21434.47    19888.91    769.93 o 
  10   5  15      228.27     -233.07    265.46 o 
  11   5  15       18.07       45.44    383.12 o 
  12   5  15        8.37     -530.16    447.66 o 
  13   5  15     2076.45     1409.23    597.00 o 
  14   5  15    13507.28    14037.51   1504.89 o 
  15   5  15     3049.39     2832.77    909.42 o 
  16   5  15    22235.91    21997.71   2211.85 o 
  17   5  15    20740.83    22652.18   2330.39 o 
  18   5  15     2444.56     4733.65   2349.38 o 
   0   6  15    21788.21    22019.57   1258.14 o 
   1   6  15    19233.69    18152.86    645.39 o 
   2   6  15      458.35      868.32    183.84 o 
   3   6  15     5796.24     6111.20    416.43 o 
   4   6  15    21900.07    21693.83    737.16 o 
   5   6  15      306.50      109.09    254.57 o 
   6   6  15    35044.90    34607.97    856.64 o 
   7   6  15     9270.28     8662.64    549.32 o 
   8   6  15     9798.95    10144.92    506.16 o 
   9   6  15     8023.97     7228.70    437.79 o 
  10   6  15     2454.90     2804.20    471.75 o 
  11   6  15    18811.12    18524.97   1015.54 o 
  12   6  15    19168.43    19165.57   1279.92 o 
  13   6  15     1720.77      701.21    602.55 o 
  14   6  15    12230.65    13980.27   1502.49 o 
  15   6  15      225.81     1472.36    915.00 o 
  16   6  15     1290.00     1713.64   1171.56 o 
  17   6  15      877.01     1575.13   1161.37 o 
  18   6  15      954.43     1569.31   1072.72 o 
   1   7  15     2862.64     2608.91    244.11 o 
   2   7  15        3.51      233.45    232.79 o 
   3   7  15     5168.42     5352.77    506.71 o 
   4   7  15      721.84      326.96    275.10 o 
   5   7  15      924.85      772.17    273.60 o 
   6   7  15     2356.01     2183.21    282.94 o 
   7   7  15     2324.76     2025.27    299.41 o 
   8   7  15      428.18      329.13    316.91 o 
   9   7  15     3388.78     3965.53    677.32 o 
  10   7  15     1060.90     1260.28    458.22 o 
  11   7  15     2900.36     2098.05    643.98 o 
  12   7  15      365.32      401.68    567.69 o 
  13   7  15      409.70     -140.15    573.19 o 
  14   7  15      118.03      588.76    609.85 o 
  15   7  15      407.75     1157.66    890.92 o 
  16   7  15      290.48     1983.08   1597.49 o 
  17   7  15      246.79      894.29   1137.72 o 
  18   7  15      778.91       -7.78   1133.93 o 
   0   8  15        4.92     -107.13    224.36 o 
   1   8  15    33161.17    35086.80   1078.68 o 
   2   8  15    21214.67    21975.19   1052.25 o 
   3   8  15     5834.78     5112.79    432.90 o 
   4   8  15    85642.98    87248.45   1979.62 o 
   5   8  15      600.79       25.88    257.77 o 
   6   8  15    39904.20    40528.82   1096.22 o 
   7   8  15     4258.90     4608.84    374.00 o 
   8   8  15      336.52       51.14    288.19 o 
   9   8  15     5030.18     4779.92    610.73 o 
  10   8  15    12165.16    11088.80    978.63 o 
  11   8  15    15675.17    14827.29   1279.64 o 
  12   8  15       45.22     -455.20    537.96 o 
  13   8  15     4491.07     6105.98   1077.43 o 
  14   8  15     3364.61     3350.85    784.55 o 
  15   8  15     2048.94     2813.05   1416.87 o 
  16   8  15      300.05      606.55    851.48 o 
  17   8  15     1347.44     1805.77   1288.69 o 
   1   9  15    25349.52    24173.44    832.12 o 
   2   9  15    16844.21    17460.38    729.37 o 
   3   9  15    11340.80    11589.96    600.66 o 
   4   9  15     1542.18     1024.69    278.01 o 
   5   9  15     9425.18     9588.29    496.30 o 
   6   9  15    21679.23    20816.85    632.43 o 
   7   9  15    41833.81    41932.43   1196.77 o 
   8   9  15    50970.70    49774.65   1265.62 o 
   9   9  15    31504.83    32336.07   1343.03 o 
  10   9  15     6177.92     7245.55    888.14 o 
  11   9  15      398.47     1072.88    592.91 o 
  12   9  15       13.34      -15.02    597.75 o 
  13   9  15       99.23      646.15    610.58 o 
  14   9  15    15427.64    13628.61   1465.51 o 
  15   9  15     5508.27     6259.47   1258.05 o 
  16   9  15    14985.36    15403.69   1728.49 o 
  17   9  15    14567.81    16827.94   2481.98 o 
   0  10  15      457.50      697.47    346.54 o 
   1  10  15      336.30      115.42    222.17 o 
   2  10  15    20999.36    20487.69    712.19 o 
   3  10  15    14268.85    13876.98    609.84 o 
   4  10  15    76121.26    73978.09   1743.72 o 
   5  10  15    18495.74    18793.40    637.19 o 
   6  10  15    18146.75    17339.70   1108.81 o 
   7  10  15     6802.67     6374.88    557.90 o 
   8  10  15    14166.40    15872.95   1107.33 o 
   9  10  15     1937.64     1548.57    525.72 o 
  10  10  15    19452.07    21651.57   1563.01 o 
  11  10  15      238.00      672.46    642.48 o 
  12  10  15      177.18     1174.81    647.60 o 
  13  10  15     1226.97     1388.50    695.57 o 
  14  10  15      653.95     1008.99    691.27 o 
  15  10  15      204.41      630.89    868.71 o 
  16  10  15      766.97     2385.51   1062.03 o 
  17  10  15      287.03     1716.49   1186.32 o 
   1  11  15      358.20      127.84    245.73 o 
   2  11  15    33862.36    34112.53   1142.59 o 
   3  11  15     5787.94     6592.41    462.25 o 
   4  11  15      198.97      174.67    276.02 o 
   5  11  15     1105.90      183.62    346.03 o 
   6  11  15    26148.41    25190.76    892.45 o 
   7  11  15    13470.07    13899.35    726.71 o 
   8  11  15     2966.89     2430.37    560.78 o 
   9  11  15     5550.10     5497.73    672.39 o 
  10  11  15    10067.00    10789.08   1279.70 o 
  11  11  15      515.42     -429.02    620.39 o 
  12  11  15    19697.80    21593.69   2171.36 o 
  13  11  15      219.55      708.18    690.81 o 
  14  11  15       54.64      266.38    699.07 o 
  15  11  15       17.23      635.56    745.43 o 
  16  11  15      469.24     1046.59   1033.60 o 
  17  11  15     2538.85     4498.04   1342.91 o 
   0  12  15     2398.55     2859.84    590.07 o 
   1  12  15    62985.38    61621.12   1577.74 o 
   2  12  15      228.44      517.82    279.58 o 
   3  12  15     2506.90     2220.00    349.13 o 
   4  12  15      711.60      780.63    301.16 o 
   5  12  15      398.24      251.34    321.11 o 
   6  12  15    13712.30    13239.62    960.62 o 
   7  12  15      572.38      787.35    391.00 o 
   8  12  15    13857.11    15092.51    892.60 o 
   9  12  15    30096.00    27578.84   1567.81 o 
  10  12  15    21783.81    21910.31   1452.18 o 
  11  12  15    18188.65    17836.21   1537.06 o 
  12  12  15     2715.71     2572.33    820.24 o 
  13  12  15      386.73     1188.48    719.35 o 
  14  12  15    10456.37     9794.73   1182.37 o 
  15  12  15     2751.60     3361.88    917.19 o 
  16  12  15     6036.32     7369.05   1418.13 o 
   1  13  15     1990.29     1882.23    443.26 o 
   2  13  15      765.46      613.68    474.30 o 
   3  13  15     5463.90     4432.43    445.24 o 
   4  13  15       41.99      216.60    331.97 o 
   5  13  15     6311.25     6601.41    525.94 o 
   6  13  15      456.03       82.46    291.69 o 
   7  13  15     3580.09     3501.38    603.30 o 
   8  13  15     3017.12     3117.08    937.31 o 
   9  13  15       11.80     -125.87    581.52 o 
  10  13  15      206.11     -566.26    583.26 o 
  11  13  15     2407.07     2787.84    797.13 o 
  12  13  15      648.33     1306.05    737.14 o 
  13  13  15      772.01      586.59    738.11 o 
  14  13  15     2100.10     2765.92    863.33 o 
  15  13  15     4425.27     3000.94    931.71 o 
  16  13  15     2673.76     4275.06   1242.73 o 
   0  14  15    32877.70    32449.74   1664.75 o 
   1  14  15    18126.55    19552.00   1093.24 o 
   2  14  15     3967.55     4282.56    575.09 o 
   3  14  15      267.85      190.41    452.70 o 
   4  14  15     7803.12     7200.09    717.87 o 
   5  14  15     3026.91     2447.23    447.73 o 
   6  14  15     3449.01     4436.18    479.97 o 
   7  14  15       28.99      -67.09    433.04 o 
   8  14  15      577.19      597.83    495.29 o 
   9  14  15     6399.28     6407.86   1154.63 o 
  10  14  15     4650.40     4313.70   1053.90 o 
  11  14  15     1754.66     2586.70   1057.41 o 
  12  14  15     8643.67     8010.90   1109.71 o 
  13  14  15      296.10     1233.68    780.08 o 
  14  14  15     4464.93     4547.28   1541.28 o 
  15  14  15     3623.41     4153.02   1009.38 o 
   1  15  15     9706.32     9478.37    970.36 o 
   2  15  15    11391.35    10504.81    780.94 o 
   3  15  15     1638.46     1003.24    507.90 o 
   4  15  15     6136.71     5632.95    675.32 o 
   5  15  15        8.00      191.78    430.32 o 
   6  15  15      358.42      381.06    413.89 o 
   7  15  15    10125.53     9182.01    985.73 o 
   8  15  15      326.15      894.90    655.32 o 
   9  15  15    22168.81    23148.67   2567.33 o 
  10  15  15    14203.03    15640.26   2087.15 o 
  11  15  15       71.06     -192.38    697.97 o 
  12  15  15    21598.03    23533.31   1674.40 o 
  13  15  15      546.65      713.75    779.63 o 
  14  15  15     3816.42     4267.45   1613.39 o 
  15  15  15      318.94      772.36    876.09 o 
   0  16  15   111480.99   116955.98   4150.84 o 
   1  16  15    19538.52    18082.19    997.54 o 
   2  16  15    43862.88    41413.79   2105.13 o 
   3  16  15     5586.26     5506.58    717.67 o 
   4  16  15     5179.42     5882.73    698.83 o 
   5  16  15      139.31     -442.70    422.99 o 
   6  16  15     7304.12     7236.84    881.39 o 
   7  16  15     6736.02     5370.19   1160.34 o 
   8  16  15     9335.34    10983.15   1168.21 o 
   9  16  15    17816.30    16440.12   1500.02 o 
  10  16  15      850.04     1334.73    725.11 o 
  11  16  15     7552.91     7291.94   1260.20 o 
  12  16  15    15339.73    15167.82   1670.63 o 
  13  16  15        0.39     -509.19    749.23 o 
  14  16  15    15306.70    15728.77   1969.21 o 
   1  17  15      503.24      250.89    459.09 o 
   2  17  15    12605.44    12843.81   1027.36 o 
   3  17  15     5063.07     4216.82    707.44 o 
   4  17  15     6424.54     7132.95   1260.33 o 
   5  17  15      818.89      813.32    526.63 o 
   6  17  15      185.30      533.95    583.95 o 
   7  17  15     2937.21     2973.93    738.41 o 
   8  17  15      144.66     -556.06    749.08 o 
   9  17  15      388.19     1523.39    776.66 o 
  10  17  15    18172.75    15529.08   1624.47 o 
  11  17  15     1273.36     1030.32    882.44 o 
  12  17  15    18485.97    18597.74   1998.06 o 
  13  17  15     6119.37     5563.51   1147.08 o 
   0  18  15    61987.86    59361.76   3077.50 o 
   1  18  15     7025.16     6664.02   1587.43 o 
   2  18  15    13343.23    12342.56    988.21 o 
   3  18  15      386.80      419.61    535.14 o 
   4  18  15     7121.52     8285.94   1066.01 o 
   5  18  15      108.75       22.67    490.41 o 
   6  18  15     5116.80     4946.03    855.68 o 
   7  18  15     1528.78      618.50    823.93 o 
   8  18  15      203.52     1396.74   1064.10 o 
   9  18  15      666.02      250.89    850.81 o 
  10  18  15      262.75      161.79    870.27 o 
  11  18  15     5623.69     6626.56   1224.94 o 
  12  18  15    15669.35    20583.24   2410.37 o 
  13  18  15     1559.15     2640.32    937.56 o 
   1  19  15     1155.29      670.79    560.64 o 
   2  19  15      526.56      575.60    563.54 o 
   3  19  15     8329.22     7811.23    902.12 o 
   4  19  15      169.05      142.97    551.67 o 
   5  19  15     1417.18     1985.05    692.38 o 
   6  19  15     3190.95     2684.33    732.65 o 
   7  19  15    12602.66    12161.09   1563.33 o 
   8  19  15      323.63     1596.08    956.06 o 
   9  19  15     3830.46     4475.96   1192.81 o 
  10  19  15      187.16      442.83    951.29 o 
  11  19  15     2028.82     3000.47   1193.54 o 
  12  19  15      216.37       85.22   1009.78 o 
   0  20  15     6461.17     6471.99   1224.24 o 
   1  20  15     1841.07     1610.52    633.99 o 
   2  20  15     4573.07     5361.43    813.87 o 
   3  20  15      525.10      275.42    556.92 o 
   4  20  15       16.17      631.89    595.81 o 
   5  20  15    11398.39    10278.33    989.22 o 
   6  20  15     1135.87     1927.41    686.22 o 
   7  20  15      896.19      218.05    685.19 o 
   8  20  15     5037.30     4124.40   1139.36 o 
   9  20  15     1682.57      458.46   1433.86 o 
  10  20  15    12365.97    11108.67   1582.49 o 
  11  20  15       28.63      356.35    984.09 o 
   1  21  15     4718.37     3853.06    774.54 o 
   2  21  15      203.97     -648.94    557.63 o 
   3  21  15     2764.66     1876.79    715.31 o 
   4  21  15     4165.08     5118.49   1408.76 o 
   5  21  15       36.37      546.53    609.98 o 
   6  21  15     6027.39     4554.37    990.33 o 
   7  21  15     2589.76     1942.05    868.14 o 
   8  21  15     1311.05      901.26   1352.88 o 
   9  21  15     3571.89     3349.22   1325.23 o 
  10  21  15       56.14     -601.99    971.18 o 
   0  22  15    12006.85     9219.92   1649.23 o 
   1  22  15    11536.53    11316.19   1073.33 o 
   2  22  15    20762.78    20449.91   1813.76 o 
   3  22  15     2816.54     2957.03    765.01 o 
   4  22  15    40306.23    38843.69   2155.57 o 
   5  22  15      259.37     -740.08    577.74 o 
   6  22  15    12626.74    12079.56   1368.94 o 
   7  22  15      268.22     -219.72    956.74 o 
   8  22  15     2850.50     1083.35   1088.66 o 
   9  22  15     2043.68     1813.51   1108.40 o 
   1  23  15     2230.03     1788.13    736.72 o 
   2  23  15     2429.21     1959.55    729.16 o 
   3  23  15       18.39      416.00    644.33 o 
   4  23  15      535.83      343.97    748.15 o 
   5  23  15     2277.66     2910.38   1208.71 o 
   6  23  15    16351.27    15530.85   3398.52 o 
   7  23  15     2292.01      144.00   1850.40 o 
   0  24  15    12951.73    12192.38   2362.01 o 
   1  24  15      580.99     -253.57    664.14 o 
   2  24  15    20076.91    17843.38   1348.29 o 
   3  24  15     3091.50     3816.33    966.95 o 
   4  24  15    24052.56    27346.54   1911.26 o 
   5  24  15     3992.72     2736.94   1259.98 o 
   1  25  15      203.16     -668.74    661.56 o 
   2  25  15     1140.64      493.18    743.21 o 
   0   0  16    84044.10    80954.46   4785.66 o 
   1   0  16   458530.56   431803.00  12671.76 o 
   2   0  16   114852.95   109289.14   3597.89 o 
   3   0  16    16091.58    16758.20    926.60 o 
   4   0  16    34706.95    32858.04   1135.02 o 
   5   0  16    13865.68    16001.57   1302.43 o 
   6   0  16    31904.85    29050.17   1291.73 o 
   7   0  16    15479.76    17093.80    915.91 o 
   8   0  16    18455.56    19455.86    979.12 o 
   9   0  16    47407.93    48303.25   2825.52 o 
  10   0  16    32267.61    31434.59   1587.60 o 
  11   0  16    26019.08    25095.77   1999.35 o 
  12   0  16    78314.91    77946.95   3316.39 o 
  13   0  16    22832.67    25250.79   1722.63 o 
  14   0  16    23183.82    28017.72   2813.49 o 
  15   0  16    23298.80    25136.53   2633.53 o 
  16   0  16     1006.30     2598.78   1367.05 o 
  17   0  16      599.24     2635.12   2619.01 o 
  18   0  16     1178.35     4261.59   1998.71 o 
   1   1  16     7899.02     7171.91    487.87 o 
   2   1  16    16740.74    16179.68    669.31 o 
   3   1  16    73061.02    71956.15   1787.27 o 
   4   1  16      554.61      639.08    194.09 o 
   5   1  16     3664.22     4265.51    361.06 o 
   6   1  16      271.95       97.11    292.20 o 
   7   1  16     4646.31     4278.89    373.37 o 
   8   1  16    14335.51    13148.80    835.35 o 
   9   1  16    35175.25    34112.52   1272.30 o 
  10   1  16     2325.31     1734.05    424.03 o 
  11   1  16    33197.00    30942.38   1196.41 o 
  12   1  16    20859.69    22387.06   1202.64 o 
  13   1  16    10754.17    11733.22   1014.70 o 
  14   1  16     2186.31     3240.91    899.58 o 
  15   1  16      338.68      716.72    772.18 o 
  16   1  16      799.95     3111.97    998.00 o 
  17   1  16      585.09     2261.49    924.25 o 
  18   1  16       48.10     2643.70   1397.48 o 
   0   2  16   253761.45   250451.59   7646.81 o 
   1   2  16    29818.83    29645.32    968.04 o 
   2   2  16    93027.03    94062.96   2241.98 o 
   3   2  16     1216.47     1223.90    258.71 o 
   4   2  16    42334.63    41080.91   1009.89 o 
   5   2  16     1697.18     1544.16    254.21 o 
   6   2  16     4209.37     5192.15    395.59 o 
   7   2  16     7370.08     8194.90    603.85 o 
   8   2  16    15395.87    15935.63    626.45 o 
   9   2  16      571.48      390.88    311.75 o 
  10   2  16    18961.30    19096.25    742.72 o 
  11   2  16    14160.60    14606.93    865.90 o 
  12   2  16    74818.73    76416.34   2190.89 o 
  13   2  16    30129.56    31524.23   1574.87 o 
  14   2  16    45418.14    48762.54   2016.63 o 
  15   2  16    12102.19    13620.33   1405.84 o 
  16   2  16    16482.83    20522.66   1978.62 o 
  17   2  16        8.95     2624.59   1168.30 o 
  18   2  16      809.74     1608.17   1981.34 o 
   1   3  16     9896.86     9864.21    791.27 o 
   2   3  16     4527.75     5008.82    404.54 o 
   3   3  16    25643.28    25158.51    773.01 o 
   4   3  16     8238.09     7768.67    723.76 o 
   5   3  16      992.61      606.62    325.32 o 
   6   3  16     2823.31     2637.69    289.57 o 
   7   3  16    31292.56    30058.45    886.40 o 
   8   3  16     2722.15     3267.30    385.64 o 
   9   3  16    11477.71    11655.46    644.70 o 
  10   3  16       90.10     -203.24    281.52 o 
  11   3  16     2549.74     2014.51    488.82 o 
  12   3  16      160.56      667.82    435.21 o 
  13   3  16      333.53      902.90    650.37 o 
  14   3  16     3679.20     4678.80    869.82 o 
  15   3  16     9732.07     8300.96   1496.85 o 
  16   3  16     2197.71     3820.65   1769.36 o 
  17   3  16    24971.98    27589.54   2493.52 o 
  18   3  16     1467.43     3256.30   1205.31 o 
   0   4  16   121953.95   113231.98   3772.78 o 
   1   4  16    73728.27    73178.52   1847.17 o 
   2   4  16    48623.43    48434.37   1220.52 o 
   3   4  16        9.63       11.04    283.68 o 
   4   4  16    17836.65    18031.12    702.21 o 
   5   4  16     6652.24     6976.54    404.33 o 
   6   4  16     1841.16     2673.43    300.82 o 
   7   4  16    39284.26    38219.01   1035.27 o 
   8   4  16     7157.44     6706.80    460.25 o 
   9   4  16    46105.39    44929.93   1191.64 o 
  10   4  16     9136.19     9805.01    596.62 o 
  11   4  16    37306.29    38534.58   1479.83 o 
  12   4  16    51568.80    51247.62   1877.32 o 
  13   4  16    15621.02    15124.62   1237.27 o 
  14   4  16    45469.37    48560.99   3245.54 o 
  15   4  16      586.95     1627.30   1025.71 o 
  16   4  16    21946.26    22546.40   2999.34 o 
  17   4  16     2502.93     3439.07   1429.59 o 
  18   4  16     1928.77     2201.81   1198.45 o 
   1   5  16       94.69      263.98    232.38 o 
   2   5  16      236.57       51.42    214.32 o 
   3   5  16     3334.40     3382.88    437.24 o 
   4   5  16       87.49      -40.72    254.19 o 
   5   5  16    11722.42    12518.74    517.32 o 
   6   5  16     2241.52     2331.92    286.79 o 
   7   5  16    33572.66    33584.13    985.83 o 
   8   5  16     1992.10     1466.15    306.74 o 
   9   5  16     9622.41     9553.97    520.96 o 
  10   5  16      482.61      216.05    323.12 o 
  11   5  16     1912.43     1788.97    378.79 o 
  12   5  16     2086.17     2162.42    672.22 o 
  13   5  16     3491.17     2692.23    698.17 o 
  14   5  16     3352.80     3011.88    948.54 o 
  15   5  16     3477.17     4401.36   1070.47 o 
  16   5  16     5155.45     4539.63   1310.11 o 
  17   5  16        2.89     1728.99   1219.14 o 
  18   5  16      137.62     2765.65   1390.68 o 
   0   6  16    53934.10    50627.23   1731.28 o 
   1   6  16    40352.84    40133.99   1174.68 o 
   2   6  16   101632.32   104457.04   2264.55 o 
   3   6  16   121295.69   119513.16   2665.61 o 
   4   6  16    85470.21    84303.54   1881.12 o 
   5   6  16    50173.29    48777.11   1173.05 o 
   6   6  16    23409.50    22510.31    679.46 o 
   7   6  16     1243.12     1321.56    261.97 o 
   8   6  16    17541.66    16764.81    669.00 o 
   9   6  16     4296.58     4046.54    413.31 o 
  10   6  16    46303.11    44105.49   1403.65 o 
  11   6  16      833.08     1253.26    366.75 o 
  12   6  16    51691.13    49626.54   2090.55 o 
  13   6  16     1648.26     2113.02    809.62 o 
  14   6  16    25890.56    25241.88   1922.18 o 
  15   6  16     5290.36     4519.94   1594.50 o 
  16   6  16     6493.67     7404.92   2350.00 o 
  17   6  16    16000.61    14746.69   2141.97 o 
  18   6  16     3767.41     5137.70   2150.32 o 
   1   7  16    27319.82    27313.08    662.22 o 
   2   7  16     9912.47     9619.51    419.02 o 
   3   7  16    37256.81    39455.74   1148.84 o 
   4   7  16     1976.12     1827.95    333.57 o 
   5   7  16    33648.96    34142.14   1006.16 o 
   6   7  16      277.20      600.06    244.80 o 
   7   7  16   175324.25   174651.91   3514.93 o 
   8   7  16     2405.04     1870.10    337.64 o 
   9   7  16    72078.33    72683.50   2010.98 o 
  10   7  16     4817.30     4160.50    466.17 o 
  11   7  16     1224.73      716.23    576.61 o 
  12   7  16     8727.97    10306.40   1014.98 o 
  13   7  16     2629.21     3143.31    775.55 o 
  14   7  16     6338.17     5631.48   1443.26 o 
  15   7  16    33845.28    34190.95   2927.93 o 
  16   7  16     5877.62     8054.11   1617.00 o 
  17   7  16    28053.62    29884.08   2636.12 o 
   0   8  16    52753.33    51641.80   1563.08 o 
   1   8  16    12553.76    12579.42    642.19 o 
   2   8  16    53294.29    51635.52   1610.79 o 
   3   8  16    84342.19    85154.88   2031.47 o 
   4   8  16    68628.15    68154.31   1623.56 o 
   5   8  16    38267.66    37587.96   1076.39 o 
   6   8  16     5421.14     5518.69    520.93 o 
   7   8  16     2661.23     1332.68    396.90 o 
   8   8  16    21286.16    20066.82    725.81 o 
   9   8  16      279.87      278.24    348.35 o 
  10   8  16    35662.29    33498.44   1182.09 o 
  11   8  16      183.99     1273.03    629.66 o 
  12   8  16    25231.24    25922.59   1526.90 o 
  13   8  16       26.76      161.63    664.43 o 
  14   8  16    12598.40    13879.23   1248.50 o 
  15   8  16      510.01     1087.89    942.33 o 
  16   8  16     9287.78     7485.97   1365.96 o 
  17   8  16     5011.05     5602.25   1509.54 o 
   1   9  16      748.68      802.88    254.39 o 
   2   9  16      379.04       30.95    257.05 o 
   3   9  16     2893.43     3284.19    365.87 o 
   4   9  16    20013.80    19208.59    980.55 o 
   5   9  16    15634.11    14993.05    622.62 o 
   6   9  16       42.67       92.13    261.32 o 
   7   9  16     4741.97     5285.36    559.35 o 
   8   9  16       47.31      195.91    291.21 o 
   9   9  16      142.88     -111.81    355.68 o 
  10   9  16     1940.78     1926.29    536.82 o 
  11   9  16     2280.60     2413.23    709.55 o 
  12   9  16      420.28      660.27    630.66 o 
  13   9  16     6135.83     6415.29    959.73 o 
  14   9  16      153.91      435.37    643.05 o 
  15   9  16     1138.38      517.33   1337.75 o 
  16   9  16     4787.90     7191.71   1349.42 o 
  17   9  16     1471.96     1633.48   1170.49 o 
   0  10  16   161743.31   166148.19   4656.97 o 
   1  10  16    22483.79    23031.52    674.54 o 
   2  10  16    63068.36    62722.48   1785.96 o 
   3  10  16      351.67      249.88    282.21 o 
   4  10  16     6551.58     5795.76    615.00 o 
   5  10  16      268.49      451.68    314.94 o 
   6  10  16     2197.63     2192.99    546.63 o 
   7  10  16      665.01      880.42    371.94 o 
   8  10  16     1344.74     1019.89    484.58 o 
   9  10  16    30725.47    31024.51   1169.62 o 
  10  10  16     3588.31     3338.82    746.32 o 
  11  10  16    39715.80    42509.54   2853.26 o 
  12  10  16    36778.08    36966.91   1863.00 o 
  13  10  16     9191.09     8383.04   1067.95 o 
  14  10  16    47480.76    44939.14   2159.74 o 
  15  10  16     2126.08     2178.76   1025.57 o 
  16  10  16    16524.25    13449.78   1692.65 o 
  17  10  16        9.28     2725.54   1228.06 o 
   1  11  16    13184.23    13726.89   1078.28 o 
   2  11  16      856.78      642.59    286.34 o 
   3  11  16    12019.65    12144.80    601.25 o 
   4  11  16     7527.96     7535.71    528.71 o 
   5  11  16     2179.64     2154.61    462.15 o 
   6  11  16      874.01     1048.33    359.98 o 
   7  11  16    11019.95    11345.15    785.32 o 
   8  11  16      449.66      400.02    486.09 o 
   9  11  16     1614.22     1539.78    515.10 o 
  10  11  16      234.21      687.46    636.14 o 
  11  11  16     1347.09      237.05    615.41 o 
  12  11  16      268.62      506.42    658.67 o 
  13  11  16      436.38      617.44    717.88 o 
  14  11  16       42.79      553.18    739.48 o 
  15  11  16     6680.16     8007.06   1427.69 o 
  16  11  16     4564.76     5128.21   1303.59 o 
   0  12  16    84065.00    83232.20   2630.51 o 
   1  12  16    39358.87    39082.64   1290.24 o 
   2  12  16    32101.80    31846.78   1038.14 o 
   3  12  16      153.44      143.95    309.12 o 
   4  12  16     9297.71     9466.69    609.65 o 
   5  12  16    10784.60    11480.35    723.14 o 
   6  12  16     8749.88     7980.44    596.76 o 
   7  12  16      460.83      537.24    401.87 o 
   8  12  16     6709.73     5313.66    736.01 o 
   9  12  16       74.86      890.55    509.04 o 
  10  12  16    32075.37    31614.68   1745.05 o 
  11  12  16       66.80      345.77    674.84 o 
  12  12  16    38247.55    35901.21   1927.20 o 
  13  12  16    18639.91    19156.14   1495.80 o 
  14  12  16    14871.18    15425.35   1408.91 o 
  15  12  16    10638.62    12796.51   1345.66 o 
  16  12  16     1490.74     3164.10   1149.26 o 
   1  13  16     4198.29     4729.47    532.60 o 
   2  13  16     7549.67     8205.05    701.81 o 
   3  13  16     7583.25     6844.59    643.15 o 
   4  13  16      502.13      152.71    441.79 o 
   5  13  16       67.32     -158.50    321.79 o 
   6  13  16     2933.84     2431.50    418.33 o 
   7  13  16     3959.44     3307.75    856.98 o 
   8  13  16     3521.41     3893.86    737.32 o 
   9  13  16    39211.32    39478.66   3968.54 o 
  10  13  16      160.93     -367.59    634.46 o 
  11  13  16    23565.08    23435.38   1663.35 o 
  12  13  16     2225.01     2952.46    865.44 o 
  13  13  16      261.17      473.48    763.97 o 
  14  13  16     3355.29     5312.95   1029.39 o 
  15  13  16     1153.77     1516.66    843.99 o 
   0  14  16    52574.46    50553.18   2213.32 o 
   1  14  16   158109.09   159357.89   3735.25 o 
   2  14  16    19012.60    16991.29    932.73 o 
   3  14  16    13744.21    14439.88    974.69 o 
   4  14  16    32272.74    34224.40   1666.74 o 
   5  14  16      241.80     -168.22    413.62 o 
   6  14  16    12070.98    12494.24    732.99 o 
   7  14  16     8546.31     7438.53    982.06 o 
   8  14  16      444.99      400.52    483.68 o 
   9  14  16    38136.21    37942.57   2200.05 o 
  10  14  16    15138.62    13536.76   1342.29 o 
  11  14  16     5189.32     4909.68    964.05 o 
  12  14  16    42417.53    41870.37   2155.09 o 
  13  14  16     4158.27     3703.78    957.18 o 
  14  14  16    10171.92    10289.94   1279.23 o 
  15  14  16     7086.34     7605.43   1179.39 o 
   1  15  16    10786.37    11579.22    829.84 o 
   2  15  16       18.59      162.99    437.03 o 
   3  15  16    29926.90    31383.51   1425.93 o 
   4  15  16      187.18      260.98    445.19 o 
   5  15  16      361.92      476.42    468.66 o 
   6  15  16     1728.35     1024.79    511.87 o 
   7  15  16        6.94      584.78    492.73 o 
   8  15  16       44.82      655.07    642.56 o 
   9  15  16     8295.02     9954.63   1128.27 o 
  10  15  16      407.94     1365.79    734.46 o 
  11  15  16    31228.20    32132.94   1913.32 o 
  12  15  16     5011.11     4256.74    984.38 o 
  13  15  16     8377.38     8537.00   1218.97 o 
  14  15  16     2616.72     2709.25    943.46 o 
   0  16  16    91151.72    89623.93   4036.07 o 
   1  16  16      946.52      910.73    487.81 o 
   2  16  16    41219.00    41853.24   2628.37 o 
   3  16  16     1695.89     1786.06    551.58 o 
   4  16  16     1120.59      247.63    481.65 o 
   5  16  16      100.06      371.75    485.88 o 
   6  16  16     1240.78     1392.19    634.97 o 
   7  16  16     1076.79      -88.32    644.59 o 
   8  16  16     2647.07     3938.05   1034.13 o 
   9  16  16     3080.86     3293.64    928.04 o 
  10  16  16     3231.45     2476.59   1230.43 o 
  11  16  16    13772.33    12446.06   1342.80 o 
  12  16  16    19944.88    18548.86   1837.97 o 
  13  16  16     7048.71     6877.38   1140.35 o 
  14  16  16    13627.52    13964.44   2415.40 o 
   1  17  16       60.22      318.10    521.90 o 
   2  17  16     1918.70     2346.38    624.62 o 
   3  17  16     4740.41     5708.92    765.93 o 
   4  17  16     4077.78     2363.62    756.27 o 
   5  17  16      197.24     -755.80    453.97 o 
   6  17  16      795.74      -14.05    599.10 o 
   7  17  16     8185.23     6581.46   1084.30 o 
   8  17  16      560.01      740.00    850.75 o 
   9  17  16     3932.92     3638.82   1198.77 o 
  10  17  16      668.22      716.47    889.03 o 
  11  17  16     3376.56     4430.35   1512.46 o 
  12  17  16     1904.31     1426.52    867.77 o 
  13  17  16      107.31     1232.70   1135.11 o 
   0  18  16    16714.13    17441.33   1635.38 o 
   1  18  16    13756.17    15591.02   1098.03 o 
   2  18  16    10825.02     9577.14   1235.51 o 
   3  18  16     1526.00     1180.93    554.32 o 
   4  18  16     4266.71     4054.31    726.13 o 
   5  18  16        5.44     -444.53    481.85 o 
   6  18  16      162.18      239.35    598.78 o 
   7  18  16     4355.35     3209.66   1040.28 o 
   8  18  16     3357.96     2854.35   1059.64 o 
   9  18  16    25246.95    18877.13   1776.30 o 
  10  18  16     9387.14     8722.32   1395.33 o 
  11  18  16    12439.12    10928.17   1554.10 o 
  12  18  16    14418.68    12697.29   1644.17 o 
   1  19  16     7319.91     7746.89   1456.91 o 
   2  19  16        4.17     -521.63    518.83 o 
   3  19  16    11996.53    11312.97   1562.12 o 
   4  19  16      345.08      406.55    567.74 o 
   5  19  16       65.20       72.32    649.19 o 
   6  19  16      736.23     1166.42    742.46 o 
   7  19  16    22986.52    25380.36   2011.78 o 
   8  19  16      128.28     -340.09    847.99 o 
   9  19  16     6678.68     7859.88   1362.88 o 
  10  19  16      352.11      113.75    924.75 o 
  11  19  16     7555.76     6802.93   1382.66 o 
  12  19  16     1358.16      569.65   1016.19 o 
   0  20  16     6881.30     3999.36   1113.08 o 
   1  20  16     6876.74     6901.27    878.76 o 
   2  20  16     9398.40    10525.49   1005.13 o 
   3  20  16    26957.60    26375.31   1459.32 o 
   4  20  16    23660.12    21391.08   1333.49 o 
   5  20  16    12074.16    10278.05   1191.13 o 
   6  20  16     7806.00     6969.79    996.81 o 
   7  20  16        9.37     -339.13    850.49 o 
   8  20  16     1299.73     1897.93   1013.11 o 
   9  20  16      167.76     -280.50    938.13 o 
  10  20  16    20358.00    19557.29   3326.43 o 
  11  20  16      118.90     -793.81    925.87 o 
   1  21  16     1260.29     1218.66    651.14 o 
   2  21  16       68.94      440.33    603.67 o 
   3  21  16     8344.53     7808.34    960.63 o 
   4  21  16       22.37      295.55    672.70 o 
   5  21  16     3377.50     3985.21   1326.76 o 
   6  21  16      413.82     -405.80    896.37 o 
   7  21  16    32093.80    29761.42   2405.94 o 
   8  21  16      193.31     -445.06   1187.97 o 
   9  21  16    10551.03    10641.17   1595.52 o 
  10  21  16       15.71      391.28   1035.31 o 
   0  22  16    18160.85    19270.47   1898.42 o 
   1  22  16     1700.08     1335.29    690.77 o 
   2  22  16    14240.73    15993.64   1631.77 o 
   3  22  16    12654.64    13481.76   1165.16 o 
   4  22  16     3486.61     3281.28    902.92 o 
   5  22  16    15871.21    15008.37   1455.79 o 
   6  22  16      150.38     -996.58    911.05 o 
   7  22  16     1690.86     1195.38   1042.90 o 
   8  22  16     4060.71     2382.38   1898.50 o 
   1  23  16     1825.70     1360.00    700.38 o 
   2  23  16     1794.45     1994.56    755.98 o 
   3  23  16     3861.06     3007.64    824.13 o 
   4  23  16     1560.46     1686.98    810.84 o 
   5  23  16      318.01      885.97   1083.98 o 
   6  23  16      338.57       42.91    961.64 o 
   7  23  16      560.93      -85.23   1185.31 o 
   0  24  16     8384.60     9038.19   1536.09 o 
   1  24  16     1887.16     1860.27    787.17 o 
   2  24  16     6278.77     7905.74   1035.66 o 
   3  24  16     6203.23     5497.63   1116.58 o 
   4  24  16      704.63     1142.23    863.60 o 
   5  24  16     1669.23      899.06   1116.97 o 
   1   1  17      428.00      504.54    287.02 o 
   2   1  17     3588.76     4534.65    550.40 o 
   3   1  17       53.80      151.03    231.04 o 
   4   1  17     2390.74     2867.62    267.49 o 
   5   1  17     4575.77     4975.35    343.00 o 
   6   1  17       40.35      -78.34    271.40 o 
   7   1  17    18508.56    18349.25    690.50 o 
   8   1  17    12850.90    12681.37    631.73 o 
   9   1  17    15180.11    15917.82    806.11 o 
  10   1  17    12734.27    13007.56    746.10 o 
  11   1  17     6686.77     6777.81    614.31 o 
  12   1  17      890.46      761.76    536.14 o 
  13   1  17     1443.26     1763.71    552.31 o 
  14   1  17       55.80      191.23    727.32 o 
  15   1  17     1413.25     1134.29    911.96 o 
  16   1  17      148.10     1410.12    784.72 o 
  17   1  17     7213.86     9310.31   2609.91 o 
  18   1  17     8096.79     7651.97   1540.88 o 
   0   2  17   149663.38   149210.80   4811.69 o 
   1   2  17    93635.76    86160.35   2126.50 o 
   2   2  17    20901.75    20290.29    773.19 o 
   3   2  17    12534.02    12353.92    577.50 o 
   4   2  17    10245.94     9743.20    430.54 o 
   5   2  17       63.37      -49.28    213.30 o 
   6   2  17     2725.50     2708.30    365.04 o 
   7   2  17    10767.70    10778.96    552.74 o 
   8   2  17    30759.39    29864.26    980.20 o 
   9   2  17    33304.41    34923.84   1084.31 o 
  10   2  17    63977.39    64605.89   1723.54 o 
  11   2  17     6200.89     6806.43    647.13 o 
  12   2  17     1905.26     1972.14    484.32 o 
  13   2  17       49.00      886.27    656.31 o 
  14   2  17     8265.00     9560.53   1017.67 o 
  15   2  17     1816.49     2909.48    957.13 o 
  16   2  17     4692.66     4079.11   1328.34 o 
  17   2  17        8.55      506.84   1011.87 o 
  18   2  17     6135.86     8127.91   2078.90 o 
   1   3  17     6068.10     5939.17    467.28 o 
   2   3  17     6418.16     5547.60    430.17 o 
   3   3  17     9209.55     9530.73    443.86 o 
   4   3  17     8663.38     9334.15    559.69 o 
   5   3  17     1209.31      539.25    261.88 o 
   6   3  17    17830.62    17214.03    605.52 o 
   7   3  17      396.98      653.41    297.63 o 
   8   3  17       49.35       10.85    286.91 o 
   9   3  17    10359.73    10258.55    565.80 o 
  10   3  17     2439.04     2076.05    431.32 o 
  11   3  17    18057.43    19748.81    978.61 o 
  12   3  17    11854.57    12353.13    821.69 o 
  13   3  17      984.44     1378.13    747.73 o 
  14   3  17      833.57      762.40    729.48 o 
  15   3  17     1529.45     1654.92   1063.14 o 
  16   3  17     2232.32     2615.03   1998.29 o 
  17   3  17      114.40       74.56   1157.50 o 
  18   3  17     2161.55     1874.96   1201.83 o 
   0   4  17      329.75      693.90    436.20 o 
   1   4  17      812.35      756.61    298.81 o 
   2   4  17     7281.47     6661.65    505.98 o 
   3   4  17    15448.34    15505.61    538.73 o 
   4   4  17    16646.53    15651.63    675.66 o 
   5   4  17     6619.75     5970.44    400.62 o 
   6   4  17     3888.17     3390.95    613.06 o 
   7   4  17      648.31       44.75    275.09 o 
   8   4  17     1897.74     1514.15    349.13 o 
   9   4  17     1321.65     1755.11    391.53 o 
  10   4  17     1452.84     1390.49    466.61 o 
  11   4  17     3729.73     3198.69    529.17 o 
  12   4  17     5090.86     7087.55   1129.53 o 
  13   4  17    23369.21    25253.94   2586.89 o 
  14   4  17     2487.22     3694.19   1028.59 o 
  15   4  17      333.92     1414.71    986.75 o 
  16   4  17     3178.79     4129.61   1309.85 o 
  17   4  17     1544.85     2767.04   1264.70 o 
  18   4  17     9728.35    11261.16   1866.57 o 
   1   5  17     5130.65     4924.97    382.03 o 
   2   5  17    36547.86    35369.72    987.47 o 
   3   5  17     7875.64     7908.54    935.22 o 
   4   5  17     4744.53     4914.75    434.25 o 
   5   5  17        2.20       54.77    269.74 o 
   6   5  17    34831.75    35400.41    903.63 o 
   7   5  17    55239.76    56750.49   1309.52 o 
   8   5  17    58019.79    58334.02   1450.00 o 
   9   5  17    21809.44    21682.60    794.28 o 
  10   5  17     1403.64      877.45    387.09 o 
  11   5  17      129.29       33.59    416.19 o 
  12   5  17     6895.87     6045.84    844.95 o 
  13   5  17      211.65      503.68    627.51 o 
  14   5  17       72.22      472.69    874.92 o 
  15   5  17    10215.16    12427.37   1583.27 o 
  16   5  17    16000.77    15962.39   1987.73 o 
  17   5  17    21228.81    20842.93   2244.92 o 
  18   5  17    13369.98    14596.06   1961.76 o 
   0   6  17    18320.71    17458.39    899.71 o 
   1   6  17     7844.11     8478.15    512.82 o 
   2   6  17     3927.61     4069.75    324.47 o 
   3   6  17    16177.18    14717.67    724.27 o 
   4   6  17     4036.58     4081.31    396.08 o 
   5   6  17    10113.76     9836.87    539.02 o 
   6   6  17      853.92      885.57    302.51 o 
   7   6  17     6543.17     6660.60    445.26 o 
   8   6  17     5163.33     5247.81    477.78 o 
   9   6  17     5414.88     5996.99    573.74 o 
  10   6  17      334.79      307.16    370.23 o 
  11   6  17    15752.41    15572.85    980.01 o 
  12   6  17      572.04      763.88    614.26 o 
  13   6  17    15071.55    14017.66   1174.92 o 
  14   6  17      117.46      556.77    844.10 o 
  15   6  17     1819.88     1744.72    976.04 o 
  16   6  17      194.00     1983.31   1051.45 o 
  17   6  17        2.69     2276.78   1163.18 o 
   1   7  17     7853.87     8223.31    391.53 o 
   2   7  17     2246.49     2250.42    278.69 o 
   3   7  17      676.85      408.12    491.30 o 
   4   7  17     2708.69     2590.73    435.56 o 
   5   7  17      498.80     1014.97    312.47 o 
   6   7  17     3756.30     4237.90    417.79 o 
   7   7  17    17987.89    17943.06    717.20 o 
   8   7  17       93.36      171.24    254.79 o 
   9   7  17      973.11      863.11    471.08 o 
  10   7  17      768.29      786.80    401.01 o 
  11   7  17      177.26      488.43    592.82 o 
  12   7  17      608.31      979.76    652.41 o 
  13   7  17     2303.13     1586.14    707.93 o 
  14   7  17      415.22       98.28    839.65 o 
  15   7  17       51.09     1384.58   1312.16 o 
  16   7  17       68.45     1628.22   1128.83 o 
  17   7  17      147.72     1040.18   1927.35 o 
   0   8  17      562.31      386.38    276.71 o 
   1   8  17    42377.38    40009.68    929.70 o 
   2   8  17      107.52     -194.00    254.19 o 
   3   8  17    23577.32    25298.55    909.29 o 
   4   8  17     1807.75     1759.61    357.95 o 
   5   8  17    19593.77    18804.80    980.30 o 
   6   8  17      137.43      271.27    298.08 o 
   7   8  17      560.35      364.51    305.44 o 
   8   8  17      991.54     1278.87    336.08 o 
   9   8  17     1085.56      703.48    405.91 o 
  10   8  17    19665.54    19682.62   1270.23 o 
  11   8  17     1101.12     1447.60    670.91 o 
  12   8  17    12787.36    12072.06   1577.85 o 
  13   8  17     2493.67     1764.39    756.23 o 
  14   8  17     2404.76     2082.47    769.64 o 
  15   8  17     1016.67     2261.68   1010.87 o 
  16   8  17     1239.76     2159.44   1196.88 o 
  17   8  17     4983.22     3975.30   1452.47 o 
   1   9  17     6710.62     7000.33    357.65 o 
   2   9  17    62306.22    65704.86   1555.60 o 
   3   9  17    26535.11    25926.74    866.57 o 
   4   9  17      459.38      412.18    388.20 o 
   5   9  17    32049.93    32151.19    953.75 o 
   6   9  17    42435.92    42853.52   1306.89 o 
   7   9  17    84269.48    83645.66   2625.73 o 
   8   9  17    20535.14    19873.03    838.22 o 
   9   9  17    16622.21    16277.89   1366.31 o 
  10   9  17     2746.97     1881.12    549.60 o 
  11   9  17     3628.68     4215.01    822.80 o 
  12   9  17     8008.96     7631.62   1026.11 o 
  13   9  17      948.41     1207.10    703.76 o 
  14   9  17      295.26      511.49    714.08 o 
  15   9  17     9827.80    11718.38   1580.86 o 
  16   9  17     8174.47     9205.31   1524.89 o 
  17   9  17    12426.48    16572.34   2161.50 o 
   0  10  17    23900.26    22877.36   1075.10 o 
   1  10  17     9245.55     9110.63    463.43 o 
   2  10  17     2928.91     2711.99    349.27 o 
   3  10  17    19888.60    18837.83    840.62 o 
   4  10  17    17391.31    17728.38    780.55 o 
   5  10  17    65287.13    62236.95   1565.65 o 
   6  10  17     5244.08     4426.96    460.84 o 
   7  10  17     1258.29     1617.50    459.59 o 
   8  10  17        4.13       32.91    407.23 o 
   9  10  17     8661.20     8445.46    638.66 o 
  10  10  17     1685.83      313.08    639.53 o 
  11  10  17      652.66      991.29    659.48 o 
  12  10  17     7469.19     7771.72   1028.57 o 
  13  10  17      119.90     1382.48    813.42 o 
  14  10  17     9618.23    11084.19   1203.75 o 
  15  10  17      358.97     1391.45   1033.46 o 
  16  10  17      328.34      971.06   1155.97 o 
   1  11  17      353.95      343.03    313.00 o 
   2  11  17      755.33      844.77    335.54 o 
   3  11  17     2148.62     1725.80    367.79 o 
   4  11  17     4557.75     4298.00    477.50 o 
   5  11  17     6616.47     6246.80    576.53 o 
   6  11  17        4.80      352.26    322.14 o 
   7  11  17      135.25      218.94    384.53 o 
   8  11  17      125.41     -712.35    649.85 o 
   9  11  17     6120.26     5354.75   1079.07 o 
  10  11  17     9972.01    12216.21   1581.58 o 
  11  11  17       40.96     -528.89    609.55 o 
  12  11  17      278.76      732.23    703.69 o 
  13  11  17      837.96      981.87    745.32 o 
  14  11  17      891.57      252.62    813.37 o 
  15  11  17      530.97     1161.59   1321.01 o 
  16  11  17       10.19     1873.20   1321.95 o 
   0  12  17    91446.56    89396.63   2799.53 o 
   1  12  17    20254.80    20871.67   1106.90 o 
   2  12  17    26985.87    27141.86   1266.96 o 
   3  12  17      147.53     -170.05    328.91 o 
   4  12  17      836.57      346.35    332.84 o 
   5  12  17     2054.51     1068.11    462.46 o 
   6  12  17       72.42      -67.38    367.49 o 
   7  12  17    11571.54    12422.16    795.29 o 
   8  12  17     8571.48     8249.47    806.60 o 
   9  12  17    46581.04    45241.44   1738.63 o 
  10  12  17    16704.54    16540.87   1331.04 o 
  11  12  17    21510.57    20035.49   1462.44 o 
  12  12  17     1056.27     1777.87    796.99 o 
  13  12  17     2689.01     2029.43   1367.03 o 
  14  12  17    10528.85     8309.49   1139.64 o 
  15  12  17     1582.08     1520.98    862.85 o 
  16  12  17     2279.81     2953.46   1179.54 o 
   1  13  17      124.71      414.00    389.86 o 
   2  13  17      222.82      396.42    433.96 o 
   3  13  17      328.18      124.32    417.54 o 
   4  13  17       11.11     -174.67    399.85 o 
   5  13  17     3695.50     4081.51    483.61 o 
   6  13  17     1002.92      692.10    365.49 o 
   7  13  17     3774.97     4178.83    653.55 o 
   8  13  17     8737.13     8864.63   1265.80 o 
   9  13  17     4976.49     3510.66   1509.04 o 
  10  13  17     3567.34     3138.93   1007.13 o 
  11  13  17       45.34     -309.60    735.82 o 
  12  13  17     4618.60     4154.49    946.80 o 
  13  13  17      399.01      172.39    749.52 o 
  14  13  17      140.97     1050.34    830.05 o 
  15  13  17     2837.41     3183.85    996.30 o 
   0  14  17      361.84      506.39    575.20 o 
   1  14  17    25802.22    25330.60   1165.01 o 
   2  14  17      154.25     -312.89    463.75 o 
   3  14  17     5457.29     5271.22    690.53 o 
   4  14  17    19374.52    19952.50   1084.99 o 
   5  14  17       36.98     -307.87    418.64 o 
   6  14  17     6173.24     6196.18    638.98 o 
   7  14  17     2020.37     2220.11    695.80 o 
   8  14  17     1502.47     1689.05    595.71 o 
   9  14  17     1043.10     -433.34   1148.70 o 
  10  14  17     7998.26     8836.77   1117.39 o 
  11  14  17      675.66     1286.08    800.68 o 
  12  14  17     4077.35     5387.70   1039.54 o 
  13  14  17    10803.93     9628.81   1984.57 o 
  14  14  17      741.64     -202.47    722.89 o 
  15  14  17     5952.56     5065.72   1086.58 o 
   1  15  17     1336.17     1674.79    511.54 o 
   2  15  17      682.41      706.45    467.81 o 
   3  15  17       34.85      164.11    455.95 o 
   4  15  17     1248.11      630.56    578.48 o 
   5  15  17     2326.25     3378.97    627.97 o 
   6  15  17      965.58      909.48    506.27 o 
   7  15  17    11570.87    12339.63   1071.96 o 
   8  15  17     6099.35     5187.59    745.43 o 
   9  15  17    16820.57    17562.17   1596.02 o 
  10  15  17     6388.26     7415.27   1905.39 o 
  11  15  17    16941.06    16811.62   1454.60 o 
  12  15  17      538.78     1276.84    792.21 o 
  13  15  17     2238.16     2640.21    922.77 o 
  14  15  17      870.77     1506.51   1019.12 o 
   0  16  17    15408.88    18557.91   1638.72 o 
   1  16  17    78948.76    80053.68   2398.26 o 
   2  16  17     1015.17      953.70    522.68 o 
   3  16  17    22189.13    19839.00   1190.26 o 
   4  16  17     7513.97     6829.40   1150.62 o 
   5  16  17     3745.17     3373.88    650.46 o 
   6  16  17      479.43     -618.96    495.54 o 
   7  16  17     7193.43     5673.52    935.09 o 
   8  16  17    18397.30    17650.08   1638.56 o 
   9  16  17    12530.61    13571.69   1522.58 o 
  10  16  17    22265.41    20430.53   1732.12 o 
  11  16  17      123.00      555.46    798.03 o 
  12  16  17     7836.73     7785.48   1157.25 o 
  13  16  17    10425.89    11272.00   2857.16 o 
  14  16  17      686.25     1816.45   1090.84 o 
   1  17  17    12642.25    14085.71   1046.35 o 
   2  17  17    14112.99    15282.60   1079.64 o 
   3  17  17    11530.44    11590.95    981.13 o 
   4  17  17     8270.96     8230.03    960.20 o 
   5  17  17     6043.43     5986.54    783.70 o 
   6  17  17     3527.54     4599.17    925.79 o 
   7  17  17     1371.17      357.27    857.16 o 
   8  17  17      891.20      891.07    905.63 o 
   9  17  17     2557.01     1917.72   1013.40 o 
  10  17  17      536.29      330.83    855.09 o 
  11  17  17    32630.76    34640.33   5382.96 o 
  12  17  17     4745.95     6676.74   1269.16 o 
  13  17  17     2022.57     3555.51   1030.09 o 
   0  18  17    18034.67    15254.01   1570.95 o 
   1  18  17     5364.40     4771.68    758.26 o 
   2  18  17     7878.62     6117.59    929.98 o 
   3  18  17      324.91      -78.03    531.67 o 
   4  18  17     5809.64     4864.61    790.48 o 
   5  18  17      261.88     -212.02    593.81 o 
   6  18  17       93.65      204.82    827.60 o 
   7  18  17      338.44      317.95    857.37 o 
   8  18  17      994.33     2056.62   1034.79 o 
   9  18  17      811.14      128.24    898.90 o 
  10  18  17       28.84       67.50    915.86 o 
  11  18  17    12059.37    10452.23   1931.93 o 
  12  18  17      616.46     -211.36    933.26 o 
   1  19  17     4261.21     4777.01    848.74 o 
   2  19  17     6069.78     5432.48    820.23 o 
   3  19  17     3531.52     4244.80    864.76 o 
   4  19  17     3485.06     3449.32    751.57 o 
   5  19  17      202.99     -578.86    602.49 o 
   6  19  17     6400.96     7625.96   1198.87 o 
   7  19  17      356.30      647.71    849.38 o 
   8  19  17     6123.99     5131.26   1237.06 o 
   9  19  17     2949.36     4762.75   1584.36 o 
  10  19  17     1475.48      660.46    978.87 o 
  11  19  17      217.93     -313.22    911.28 o 
   0  20  17    14656.26    12038.72   1519.43 o 
   1  20  17     2661.47     1939.22    705.65 o 
   2  20  17     7434.27     5981.67   1423.49 o 
   3  20  17      116.40      857.12    623.29 o 
   4  20  17     5759.84     6724.82    895.06 o 
   5  20  17      195.45      600.31    678.82 o 
   6  20  17     2375.31     2036.89   1133.35 o 
   7  20  17     3820.44     3514.67   1219.72 o 
   8  20  17        5.38      -87.11    921.26 o 
   9  20  17     6188.87     4898.03   1318.67 o 
  10  20  17      790.93       53.10   1112.28 o 
   1  21  17       11.84      313.77    614.19 o 
   2  21  17     9546.78     8460.99    988.14 o 
   3  21  17      141.57      159.83    592.05 o 
   4  21  17     1813.50     1535.15    796.84 o 
   5  21  17     6802.45     6722.86   1094.94 o 
   6  21  17      555.66      727.66   2360.42 o 
   7  21  17    14666.28    13564.63   1836.06 o 
   8  21  17     8670.19     7844.89   1482.85 o 
   9  21  17     4088.64     3311.48   1191.50 o 
   0  22  17     1885.96     1541.47   1065.53 o 
   1  22  17    34659.86    36676.25   1792.79 o 
   2  22  17      121.57      709.48    656.06 o 
   3  22  17    17758.04    16824.74   1285.14 o 
   4  22  17       32.14      105.05    739.88 o 
   5  22  17     9252.68    10115.71   1285.72 o 
   6  22  17      194.03      149.89    960.86 o 
   7  22  17       49.23     -304.02   1038.99 o 
   8  22  17      697.89     -934.46   1078.12 o 
   1  23  17      342.49     -292.09    613.37 o 
   2  23  17     4284.49     4995.29    905.20 o 
   3  23  17       73.58      667.87    816.05 o 
   4  23  17      619.32      101.01    755.39 o 
   5  23  17    11435.19    10392.22   1719.99 o 
   6  23  17     6446.19     7463.09   1565.59 o 
   0  24  17    19419.73    21890.69   2120.11 o 
   1  24  17     6718.80     4833.59   1972.11 o 
   2  24  17     3926.23     4075.16    918.29 o 
   3  24  17    14460.05    12570.83   1415.29 o 
   4  24  17     4051.08     2645.49    978.09 o 
   0   0  18   273253.81   266851.50  13615.32 o 
   1   0  18   119989.60   112806.84   3786.03 o 
   2   0  18    19365.68    19555.79   1206.09 o 
   3   0  18    60769.49    56672.18   2144.97 o 
   4   0  18    12181.39    12604.54    964.05 o 
   5   0  18    56918.89    54905.36   2288.63 o 
   6   0  18     5372.40     5592.94    680.01 o 
   7   0  18     1343.97     1211.86    482.38 o 
   8   0  18    50154.53    48870.29   3010.95 o 
   9   0  18     8858.25     7298.39    867.38 o 
  10   0  18   178065.27   179916.69   5902.16 o 
  11   0  18    10505.34    10563.09   1003.58 o 
  12   0  18    14501.37    17699.30   1496.36 o 
  13   0  18     8312.96     8592.77   1158.51 o 
  14   0  18     1800.64     1704.46   1135.61 o 
  15   0  18    15233.16    20915.79   2447.92 o 
  16   0  18     1357.74     1929.99   1314.63 o 
  17   0  18    14203.91    14646.83   3587.38 o 
  18   0  18     3120.23     1417.02   1916.73 o 
   1   1  18       66.68     -301.59    267.76 o 
   2   1  18    71877.28    69427.72   1861.85 o 
   3   1  18      341.66      -54.48    241.35 o 
   4   1  18     6138.34     6342.64    427.37 o 
   5   1  18    21061.84    20466.96    682.64 o 
   6   1  18    31006.53    29820.48   1151.14 o 
   7   1  18    19973.19    20947.38    771.09 o 
   8   1  18     9556.37     9247.43    651.98 o 
   9   1  18     7738.74     7840.32    630.17 o 
  10   1  18    61548.32    60795.23   1756.21 o 
  11   1  18     3724.67     4109.86    575.13 o 
  12   1  18    11426.53    12407.94    970.33 o 
  13   1  18      163.04      -85.20    474.22 o 
  14   1  18    14074.90    15603.93   1462.72 o 
  15   1  18     5894.17     7490.21   1459.22 o 
  16   1  18     1573.18     2110.91   1050.90 o 
  17   1  18     3988.81     5442.84   1388.86 o 
  18   1  18        3.72     2589.14   1436.60 o 
   0   2  18    24751.88    27751.04   1404.66 o 
   1   2  18    64502.10    63178.50   2260.98 o 
   2   2  18    12938.04    12137.88    612.43 o 
   3   2  18    75334.90    73421.08   1861.62 o 
   4   2  18      991.11      795.60    195.97 o 
   5   2  18    32988.99    32594.52    900.42 o 
   6   2  18       47.35     -140.38    282.62 o 
   7   2  18     2126.52     1709.24    376.06 o 
   8   2  18     3139.61     2430.70    466.76 o 
   9   2  18    23075.02    22671.35    978.95 o 
  10   2  18     8557.77     9764.61    651.70 o 
  11   2  18    41751.57    42086.54   1471.01 o 
  12   2  18     2179.04     2308.31    523.49 o 
  13   2  18    33009.17    33682.18   1790.73 o 
  14   2  18      532.25     1438.77    783.35 o 
  15   2  18    15425.30    16032.68   1877.35 o 
  16   2  18     1953.64     1706.78   2042.78 o 
  17   2  18    13563.94    12676.74   1847.50 o 
  18   2  18      531.01     1299.87   1082.84 o 
   1   3  18      428.70      127.91    291.21 o 
   2   3  18    55147.25    52020.78   1445.64 o 
   3   3  18       64.17       33.18    201.38 o 
   4   3  18     5379.75     5363.43    443.27 o 
   5   3  18    14943.55    16462.54    663.91 o 
   6   3  18      156.89       61.42    232.39 o 
   7   3  18     2915.81     3014.53    423.25 o 
   8   3  18    10864.87    10073.85    663.63 o 
   9   3  18     2080.55     2142.96    434.89 o 
  10   3  18     1560.86     1351.39    397.50 o 
  11   3  18     2295.30     2582.24    519.75 o 
  12   3  18      365.98     1178.73    476.78 o 
  13   3  18     1512.99     1249.68    860.33 o 
  14   3  18    10955.36    11807.83   1277.10 o 
  15   3  18       32.11      366.42    916.05 o 
  16   3  18    23309.32    24096.70   2988.11 o 
  17   3  18     2153.20     1484.23   2360.14 o 
  18   3  18    39934.29    42346.56   3126.10 o 
   0   4  18   179740.84   175770.78   5621.35 o 
   1   4  18    30594.20    32321.83   1159.54 o 
   2   4  18   116664.08   115337.76   2522.83 o 
   3   4  18    25386.29    25870.55    787.79 o 
   4   4  18      916.58      472.88    295.35 o 
   5   4  18     6331.89     6436.59    472.57 o 
   6   4  18       63.00      205.25    250.80 o 
   7   4  18     4329.22     5401.26    705.54 o 
   8   4  18    24922.03    24930.86   1093.81 o 
   9   4  18    11217.32    12390.27    701.39 o 
  10   4  18     7636.66     7189.13    660.00 o 
  11   4  18    37699.09    36862.73   1484.06 o 
  12   4  18     2838.30     2794.90    585.28 o 
  13   4  18    61658.95    62232.91   3053.64 o 
  14   4  18     7256.59     7836.30   1562.65 o 
  15   4  18    13950.79    15258.05   2671.59 o 
  16   4  18      633.87     1641.20   1252.60 o 
  17   4  18     2262.67     2549.76   1204.54 o 
   1   5  18    15080.52    13307.46    597.50 o 
   2   5  18       12.52      -97.69    215.36 o 
   3   5  18     1508.25     1661.34    384.28 o 
   4   5  18      452.83      301.19    298.25 o 
   5   5  18     1912.37     1334.82    338.79 o 
   6   5  18    59868.28    58424.84   1306.08 o 
   7   5  18     2512.67     1709.64    297.42 o 
   8   5  18    24934.73    24914.84    952.27 o 
   9   5  18     1079.57     1221.46    405.28 o 
  10   5  18      198.51     -367.43    391.48 o 
  11   5  18     3869.27     3874.93    767.61 o 
  12   5  18    11209.79    11953.28   2060.89 o 
  13   5  18     1183.44      739.31    635.90 o 
  14   5  18     6554.58     4770.99   2351.54 o 
  15   5  18      593.32     2457.25   1091.20 o 
  16   5  18      626.87      901.12   1059.40 o 
  17   5  18     1092.10     2333.52   1293.66 o 
   0   6  18      958.80      387.24    338.82 o 
   1   6  18   173230.02   171350.91   3400.17 o 
   2   6  18      545.74      406.99    224.78 o 
   3   6  18    42328.08    41955.16   1398.61 o 
   4   6  18    20285.86    20466.44    990.08 o 
   5   6  18    14107.81    13361.27    625.86 o 
   6   6  18     3161.54     3223.90    351.73 o 
   7   6  18      709.57      168.85    288.96 o 
   8   6  18      349.36      254.75    383.61 o 
   9   6  18     4430.46     3593.94    519.46 o 
  10   6  18    19621.77    19529.71   1080.35 o 
  11   6  18     6647.03     5922.95   1021.78 o 
  12   6  18    28517.72    29543.14   1638.15 o 
  13   6  18    40812.55    42935.36   1992.05 o 
  14   6  18     7651.65     6506.88   1249.44 o 
  15   6  18    30302.51    33236.97   2350.73 o 
  16   6  18     3916.79     4530.35   1335.61 o 
  17   6  18     9154.74    10208.57   1793.58 o 
   1   7  18     1900.47     2190.06    270.43 o 
   2   7  18    40946.70    41608.95   1044.36 o 
   3   7  18     5784.00     5982.51    500.87 o 
   4   7  18     2664.22     2178.76    384.73 o 
   5   7  18       23.67        4.25    320.15 o 
   6   7  18   202144.73   197537.81   4175.87 o 
   7   7  18    13134.01    12110.94    664.28 o 
   8   7  18   114624.54   113571.85   2623.20 o 
   9   7  18    13496.30    14235.47   1216.77 o 
  10   7  18     5615.19     4302.61    650.11 o 
  11   7  18    26632.13    28701.61   1607.39 o 
  12   7  18     2156.87     1525.53    875.12 o 
  13   7  18    10128.85    10838.63   1118.53 o 
  14   7  18     2518.09     3593.29   1073.69 o 
  15   7  18     1544.58     1724.85   1023.84 o 
  16   7  18    25873.87    29006.71   3111.09 o 
  17   7  18       33.55      921.05   1102.70 o 
   0   8  18      667.55      723.92    298.54 o 
   1   8  18   123718.77   124408.47   2318.52 o 
   2   8  18      547.65      711.35    302.19 o 
   3   8  18    28017.96    28417.80    945.85 o 
   4   8  18    23560.88    24095.58    978.22 o 
   5   8  18    16214.76    17708.07    917.15 o 
   6   8  18    15891.44    16056.96    922.37 o 
   7   8  18     8232.81     7553.18    636.41 o 
   8   8  18     3408.52     3913.45    576.60 o 
   9   8  18     1467.08     1941.55    551.70 o 
  10   8  18     5078.15     5152.81    700.39 o 
  11   8  18    13985.49    14792.26   1218.22 o 
  12   8  18    10236.63     9956.42   1077.37 o 
  13   8  18    35744.83    36586.40   2003.78 o 
  14   8  18     6893.73     6284.45   1611.64 o 
  15   8  18    16132.22    17248.78   1788.61 o 
  16   8  18       15.83     1579.44   1062.91 o 
  17   8  18     3787.28     5586.41   1509.92 o 
   1   9  18      620.73      238.83    208.14 o 
   2   9  18     7852.56     7480.58    481.05 o 
   3   9  18    22289.61    21419.40    818.33 o 
   4   9  18    14198.06    14796.35   1013.14 o 
   5   9  18      330.64      322.64    335.94 o 
   6   9  18    27115.61    27666.03   1038.64 o 
   7   9  18     1728.32     2367.83    455.90 o 
   8   9  18     4140.11     3996.57    550.29 o 
   9   9  18        8.17     -270.86    438.11 o 
  10   9  18     2375.33     2382.47    588.15 o 
  11   9  18     2609.01     2165.27    749.13 o 
  12   9  18       21.56      264.84    669.62 o 
  13   9  18     2875.69     2439.89    840.05 o 
  14   9  18        2.97      658.37    707.23 o 
  15   9  18      235.73     2319.03   1428.31 o 
  16   9  18     2648.80     1628.99   1080.37 o 
   0  10  18   110472.73   112363.85   3024.56 o 
   1  10  18    23284.62    24484.45    798.54 o 
   2  10  18    42236.78    41872.62   1148.53 o 
   3  10  18    23048.95    23266.77    934.39 o 
   4  10  18     8223.68     8532.93    603.97 o 
   5  10  18     9367.51     9466.89    631.40 o 
   6  10  18     2958.76     2481.22    474.76 o 
   7  10  18      219.65      522.06    399.87 o 
   8  10  18    13020.64    13385.93   1035.98 o 
   9  10  18    18242.39    18210.64   2081.12 o 
  10  10  18    13376.04    10928.06   1307.34 o 
  11  10  18    43642.41    43286.34   2043.33 o 
  12  10  18     1638.51     2597.69    828.98 o 
  13  10  18    28422.88    30409.43   1822.29 o 
  14  10  18     1622.32     2077.16   1081.63 o 
  15  10  18     9116.47     9527.48   1518.02 o 
  16  10  18     4343.98     4012.57   1253.65 o 
   1  11  18     2225.46     2148.88    468.81 o 
   2  11  18    51109.37    52168.52   1580.39 o 
   3  11  18       36.44     -336.91    303.91 o 
   4  11  18     9831.59     9971.88    832.50 o 
   5  11  18     6948.06     6673.80    633.82 o 
   6  11  18     2554.94     3534.98    517.73 o 
   7  11  18     2425.68     2497.83    495.20 o 
   8  11  18     6076.57     5596.97    692.91 o 
   9  11  18      929.42      848.57    538.63 o 
  10  11  18      287.28      162.69    659.74 o 
  11  11  18      117.69      468.44    669.02 o 
  12  11  18      151.50      445.94    678.21 o 
  13  11  18      107.94     1048.89    764.46 o 
  14  11  18    11974.35    11603.41   1634.70 o 
  15  11  18      811.98     1778.15    862.90 o 
  16  11  18    22361.73    21040.47   2961.57 o 
   0  12  18     7137.59     7843.47    718.82 o 
   1  12  18    20478.64    20676.15    945.87 o 
   2  12  18     5070.39     6038.34    645.15 o 
   3  12  18    20270.29    21717.91   1170.36 o 
   4  12  18    14646.06    16210.67    868.71 o 
   5  12  18    12524.95    13961.57    717.00 o 
   6  12  18     5303.08     5133.20    834.83 o 
   7  12  18       11.23      605.74    419.96 o 
   8  12  18     2883.43     2772.37    609.82 o 
   9  12  18    17740.30    19693.29   1270.40 o 
  10  12  18    19749.59    22504.11   2126.84 o 
  11  12  18    14834.45    14398.93   1316.20 o 
  12  12  18       77.68     1362.89    796.82 o 
  13  12  18    17136.04    14923.61   1410.69 o 
  14  12  18     4824.99     5624.46   1037.01 o 
  15  12  18     8059.64     7365.87   1182.11 o 
   1  13  18     8702.25     9980.75    787.13 o 
   2  13  18    11597.04    12019.35    828.86 o 
   3  13  18     3134.94     2485.80    558.33 o 
   4  13  18    13310.18    12797.89    902.25 o 
   5  13  18     8551.13     8406.38    738.20 o 
   6  13  18     5705.52     6314.14    749.71 o 
   7  13  18    15124.66    16673.07   1144.80 o 
   8  13  18    42092.60    40082.74   1814.45 o 
   9  13  18     5446.65     4574.49   1294.99 o 
  10  13  18    35869.95    36701.59   1939.33 o 
  11  13  18      432.80     1037.17    747.72 o 
  12  13  18     4378.43     5924.83   1021.09 o 
  13  13  18       20.55     1238.11    826.03 o 
  14  13  18     4424.39     4221.53   1026.37 o 
  15  13  18     3369.80     3606.82   1238.87 o 
   0  14  18    44272.82    48176.13   4013.49 o 
   1  14  18    41672.87    41939.56   1746.06 o 
   2  14  18    17999.41    18291.07   1002.60 o 
   3  14  18    39863.95    40260.05   1666.49 o 
   4  14  18     1189.34     1444.07    524.13 o 
   5  14  18    23352.14    22573.68   1550.12 o 
   6  14  18      293.41      557.01    473.90 o 
   7  14  18        6.03      122.42    500.41 o 
   8  14  18    26646.10    28168.85   1395.10 o 
   9  14  18     8698.47     8220.76   1927.23 o 
  10  14  18    70893.09    72479.83   3903.16 o 
  11  14  18    10542.35    10637.08   1465.82 o 
  12  14  18    13484.29    13296.06   1376.65 o 
  13  14  18     1748.34     1392.05    837.27 o 
  14  14  18     1640.29     2626.02    927.79 o 
   1  15  18      473.33      609.86    475.65 o 
   2  15  18    38333.42    37381.32   1540.55 o 
   3  15  18     1045.57     1349.50    567.44 o 
   4  15  18    19978.36    21207.12   1221.74 o 
   5  15  18     3977.11     3652.21    665.47 o 
   6  15  18     3941.37     4265.82    688.33 o 
   7  15  18     6625.40     5405.52    842.74 o 
   8  15  18     1186.97     2310.30    700.76 o 
   9  15  18     3933.54     6503.88   1030.31 o 
  10  15  18    16936.91    21975.15   1973.85 o 
  11  15  18     4931.66     3634.43    952.95 o 
  12  15  18    11825.30    11719.79   1716.35 o 
  13  15  18     1451.33     1958.80    945.67 o 
  14  15  18      113.91     1666.09    879.06 o 
   0  16  18    18094.06    17703.73   1603.92 o 
   1  16  18    12148.35    13056.66   1014.44 o 
   2  16  18     3017.04     3419.63    656.47 o 
   3  16  18    17531.88    18994.08   1189.77 o 
   4  16  18      318.00     -141.42    501.45 o 
   5  16  18     7262.21     7468.77    793.20 o 
   6  16  18      631.89      100.63    718.03 o 
   7  16  18      594.54       37.39    590.09 o 
   8  16  18      748.76      640.71    853.39 o 
   9  16  18     9782.34     8468.42   1833.49 o 
  10  16  18        3.47      448.11    911.78 o 
  11  16  18    15845.45    16775.96   4500.70 o 
  12  16  18      124.96     1091.70    849.22 o 
  13  16  18     8515.60     8927.85   1289.96 o 
   1  17  18      355.48      250.57    530.13 o 
   2  17  18     9242.60     8648.54    980.84 o 
   3  17  18        1.63      110.69    523.37 o 
   4  17  18    13341.61    12589.79   1020.52 o 
   5  17  18       26.88     -422.83    473.62 o 
   6  17  18      244.42     -339.76    579.14 o 
   7  17  18      446.02      499.91    658.41 o 
   8  17  18     3274.91     3882.81   1072.43 o 
   9  17  18      209.50     -347.00    832.66 o 
  10  17  18     2727.51     1766.16    982.94 o 
  11  17  18       25.07     1305.78    978.96 o 
  12  17  18       28.44     1311.04    995.34 o 
  13  17  18     1106.64     1085.97   1044.96 o 
   0  18  18    48502.12    50956.71   2871.07 o 
   1  18  18     6982.94     7317.15   1173.58 o 
   2  18  18    26759.15    24335.91   2430.50 o 
   3  18  18      411.87      193.96    911.53 o 
   4  18  18     2569.45     1472.93    629.13 o 
   5  18  18      304.42     -168.64    640.89 o 
   6  18  18      202.74       85.83    659.48 o 
   7  18  18       10.66     -279.23    620.32 o 
   8  18  18     1144.94     1621.02    896.12 o 
   9  18  18     6119.75     6515.54   1315.11 o 
  10  18  18     1195.52     2179.35   1070.41 o 
  11  18  18     8765.91     8720.44   1489.68 o 
  12  18  18       96.48      -20.98    936.76 o 
   1  19  18     2501.49     1919.66    876.09 o 
   2  19  18    16546.06    15402.78   1364.63 o 
   3  19  18      642.30     2552.23    691.68 o 
   4  19  18       84.07     -332.46    550.83 o 
   5  19  18       42.63     -724.87    634.98 o 
   6  19  18    19891.88    20772.39   1483.61 o 
   7  19  18      414.34     -191.16    820.79 o 
   8  19  18    26207.54    28086.93   2161.26 o 
   9  19  18     1281.38       52.99    944.20 o 
  10  19  18      108.78     -695.78    902.17 o 
  11  19  18      506.41     2700.78   1160.34 o 
   0  20  18       18.09     -284.90    793.49 o 
   1  20  18    23822.88    24034.43   1520.12 o 
   2  20  18     4288.98     5021.91    978.41 o 
   3  20  18     9156.68     7901.63    949.07 o 
   4  20  18     2580.97     2729.94    727.20 o 
   5  20  18       35.94     -497.11    688.93 o 
   6  20  18      771.12      455.23    721.22 o 
   7  20  18      494.96      750.24    947.30 o 
   8  20  18      809.04       31.69    910.75 o 
   9  20  18      116.52     -333.72    915.36 o 
  10  20  18     5624.74     3879.16   1269.21 o 
   1  21  18      229.09     -131.14    616.64 o 
   2  21  18     4814.74     4277.84    839.46 o 
   3  21  18      732.86      543.00    652.88 o 
   4  21  18     3384.99     3961.21    938.58 o 
   5  21  18       16.58     -571.96    693.11 o 
   6  21  18    23332.70    23271.71   2250.46 o 
   7  21  18      258.20      691.08   1017.79 o 
   8  21  18    36771.15    40818.80   2667.32 o 
   9  21  18     1223.97     1436.80   1091.73 o 
   0  22  18     5166.51     4522.19   1252.49 o 
   1  22  18    10489.45    10720.50   1094.28 o 
   2  22  18       29.87      161.57    645.45 o 
   3  22  18     8956.28    11424.97   1140.39 o 
   4  22  18     9329.08    11226.14   1778.08 o 
   5  22  18      234.40      495.39    795.70 o 
   6  22  18    10731.91    14442.19   4577.48 o 
   7  22  18      267.52      402.06   2558.69 o 
   1  23  18      437.09      236.51    658.08 o 
   2  23  18     4427.75     4099.41   1259.50 o 
   3  23  18     1249.65      487.33    773.69 o 
   4  23  18     7880.31     6823.98   1620.74 o 
   5  23  18      132.77      432.78   1002.59 o 
   6  23  18     1982.52     2451.77   1202.03 o 
   0  24  18    11831.20    12262.16   1740.17 o 
   1  24  18     1189.65     1352.92    758.68 o 
   2  24  18    13269.92    12008.19   1214.65 o 
   3  24  18     1506.07     1972.34    916.74 o 
   1   1  19      768.11      207.77    297.53 o 
   2   1  19     4841.72     4965.06    452.46 o 
   3   1  19    10212.05     9858.88    556.44 o 
   4   1  19    10118.65    10949.08    555.17 o 
   5   1  19     1391.45     1970.50    312.11 o 
   6   1  19     7857.89     6950.03    501.67 o 
   7   1  19     5369.19     5483.51    580.84 o 
   8   1  19    30680.79    31822.29   1696.04 o 
   9   1  19       11.73      462.89    407.24 o 
  10   1  19    19245.48    20086.34    945.88 o 
  11   1  19     4338.96     3471.22    652.75 o 
  12   1  19      270.34      973.38    673.37 o 
  13   1  19      915.22     2007.32    593.71 o 
  14   1  19      247.10      619.83    724.64 o 
  15   1  19      931.58     2118.09   1201.79 o 
  16   1  19     5137.06     5787.27   1407.84 o 
  17   1  19       19.56      615.16   1683.29 o 
   0   2  19   101609.92   100808.97   3678.97 o 
   1   2  19    42216.14    43257.56   1307.85 o 
   2   2  19    65110.90    63349.35   1688.17 o 
   3   2  19     2030.11     2051.96    394.90 o 
   4   2  19    13441.27    14156.71    529.11 o 
   5   2  19    12431.99    11523.56    544.23 o 
   6   2  19      343.41      306.54    331.38 o 
   7   2  19     5050.14     4387.79    547.44 o 
   8   2  19    16991.76    17079.38    865.48 o 
   9   2  19    24786.22    25546.87   1062.85 o 
  10   2  19    40275.01    41927.51   1399.16 o 
  11   2  19     2852.47     2587.31    525.93 o 
  12   2  19    15074.22    16854.83   1037.48 o 
  13   2  19     6239.99     8909.03   1088.97 o 
  14   2  19      421.60     1359.47    787.69 o 
  15   2  19       91.55      221.67   1055.81 o 
  16   2  19     4275.22     7449.42   1467.21 o 
  17   2  19     2847.29     3462.76   1288.91 o 
   1   3  19    23436.54    22757.82    885.02 o 
   2   3  19       84.31      389.82    294.41 o 
   3   3  19    21214.81    21064.95    718.99 o 
   4   3  19      208.92      101.59    303.07 o 
   5   3  19      538.47      721.70    330.80 o 
   6   3  19    15430.33    16026.08    648.84 o 
   7   3  19    22260.39    22730.86    980.87 o 
   8   3  19     7466.67     8520.21    649.03 o 
   9   3  19       70.30     -220.51    360.28 o 
  10   3  19    11583.02    11544.21    814.88 o 
  11   3  19    19380.56    19405.48   1010.05 o 
  12   3  19     1484.26     1908.34    571.32 o 
  13   3  19      284.45      571.66    795.79 o 
  14   3  19       14.44     -388.75    776.82 o 
  15   3  19     2689.52     4957.85   1318.22 o 
  16   3  19     1396.18     2628.17   1752.00 o 
  17   3  19     1023.31     4251.51   1616.07 o 
   0   4  19    19629.71    20320.74   1217.49 o 
   1   4  19     3165.36     3335.37    418.71 o 
   2   4  19    21360.52    21263.37    836.44 o 
   3   4  19    36266.30    37560.49   1030.81 o 
   4   4  19       22.90     -232.64    344.67 o 
   5   4  19    33402.89    32688.28   1056.24 o 
   6   4  19     1488.22      757.95    287.99 o 
   7   4  19     4990.45     4552.48    545.15 o 
   8   4  19      626.93      449.37    385.72 o 
   9   4  19    10454.93    11124.50    690.05 o 
  10   4  19     4034.00     2926.66    581.98 o 
  11   4  19       36.13     -204.09    458.74 o 
  12   4  19    10569.97     8516.47   1248.21 o 
  13   4  19     2574.73     4324.80   1119.89 o 
  14   4  19      815.98     1094.52    881.70 o 
  15   4  19     1969.82     2088.50   1109.53 o 
  16   4  19     1896.25     3251.41   1575.77 o 
  17   4  19     1764.75     3178.40   1261.83 o 
   1   5  19    20227.31    21418.19    821.93 o 
   2   5  19     9558.09     8616.79    478.14 o 
   3   5  19    15369.45    13982.32    779.34 o 
   4   5  19     2848.23     3673.87    467.53 o 
   5   5  19    16887.82    16706.65    759.06 o 
   6   5  19    15222.85    14607.93    704.27 o 
   7   5  19    22665.47    22954.79    863.36 o 
   8   5  19    53740.64    52210.51   1710.18 o 
   9   5  19     3923.05     3096.58    498.80 o 
  10   5  19     7815.72     8954.75    817.57 o 
  11   5  19     5314.91     6024.34    726.54 o 
  12   5  19       41.19      516.03    621.00 o 
  13   5  19     3292.09     3438.18    797.31 o 
  14   5  19      688.69     1999.64    969.68 o 
  15   5  19     8816.45     9500.06   1445.93 o 
  16   5  19    10863.89    14908.29   1983.60 o 
  17   5  19     3410.43     4702.27   1369.93 o 
   0   6  19     2001.64     1815.34    442.13 o 
   1   6  19      118.73      142.76    260.38 o 
   2   6  19    27940.06    27527.13    866.80 o 
   3   6  19    10871.74    11541.03    722.22 o 
   4   6  19     1460.55      880.31    384.69 o 
   5   6  19    14720.82    14527.47    672.91 o 
   6   6  19     4002.59     3525.78    740.77 o 
   7   6  19     2290.19     2363.16    394.04 o 
   8   6  19     5838.65     5552.35    790.60 o 
   9   6  19        9.75       63.48    382.47 o 
  10   6  19     7771.73     7631.86    777.99 o 
  11   6  19       46.29      810.77    491.84 o 
  12   6  19     9729.37    10120.09   1055.27 o 
  13   6  19        6.12      690.56    656.34 o 
  14   6  19      879.84     1478.14    936.49 o 
  15   6  19       24.40     1206.51   1666.41 o 
  16   6  19      558.06     1036.59   1142.63 o 
  17   6  19      744.76     3468.61   1296.41 o 
   1   7  19     1044.66      576.29    261.03 o 
   2   7  19     1575.65     1026.51    243.73 o 
   3   7  19     3562.46     3840.73    462.79 o 
   4   7  19     1653.67     1329.60    361.95 o 
   5   7  19      638.33      391.01    338.01 o 
   6   7  19    28021.44    29772.69   1045.80 o 
   7   7  19      339.81      526.48    336.98 o 
   8   7  19      428.86      643.96    314.08 o 
   9   7  19     2263.33     2270.30    600.31 o 
  10   7  19     3202.75     2841.87    606.37 o 
  11   7  19       95.80     -235.23    462.79 o 
  12   7  19      493.63      -37.30    643.77 o 
  13   7  19     1684.24     2438.15    841.62 o 
  14   7  19      422.54     1417.84    943.89 o 
  15   7  19      336.57      479.68    961.84 o 
  16   7  19       28.69     3707.78   1641.27 o 
  17   7  19       51.23     2569.18   1297.66 o 
   0   8  19   113856.50   117453.02   3516.05 o 
   1   8  19     4901.58     5430.88    357.15 o 
   2   8  19    31739.78    31042.25   1154.64 o 
   3   8  19      259.38       74.16    289.90 o 
   4   8  19     4788.54     5512.54    578.32 o 
   5   8  19     5923.67     5754.82    565.03 o 
   6   8  19      496.63      473.83    410.05 o 
   7   8  19      741.48      762.50    472.72 o 
   8   8  19     3809.01     3615.97    458.50 o 
   9   8  19       79.96     -100.67    454.04 o 
  10   8  19    31949.81    31211.08   1408.97 o 
  11   8  19     1663.01     1367.59    732.63 o 
  12   8  19     4608.99     4727.74    915.66 o 
  13   8  19     5337.50     5056.43    907.49 o 
  14   8  19      176.69      215.61    717.80 o 
  15   8  19     5885.26     6294.40   1300.05 o 
  16   8  19     5773.77     5507.51   1366.38 o 
   1   9  19       14.80     -186.95    273.69 o 
   2   9  19      500.31      100.60    282.88 o 
   3   9  19    21788.09    21606.04    901.45 o 
   4   9  19     1071.79      538.92    298.64 o 
   5   9  19      172.17     -313.79    300.62 o 
   6   9  19    33374.82    32441.51   1929.38 o 
   7   9  19    15338.48    16112.97    894.57 o 
   8   9  19    32344.91    30377.92   1185.51 o 
   9   9  19      167.86     -216.15    451.42 o 
  10   9  19    11662.35    12386.60    969.50 o 
  11   9  19     6056.29     5212.68    934.37 o 
  12   9  19     1575.93     1018.57    694.03 o 
  13   9  19     1131.37      621.53    904.75 o 
  14   9  19     1202.41     1277.52   1120.42 o 
  15   9  19     8350.51     7083.40   3208.84 o 
  16   9  19     3429.11     4492.18   1296.18 o 
   0  10  19     5364.96     6010.08    695.58 o 
   1  10  19    13304.23    13597.43    800.10 o 
   2  10  19     4251.00     3809.01    545.15 o 
   3  10  19      254.28      187.39    337.54 o 
   4  10  19    20525.72    18506.63    839.46 o 
   5  10  19    21292.02    20038.89    884.35 o 
   6  10  19     4721.85     4747.16    590.66 o 
   7  10  19      251.85      713.23    419.16 o 
   8  10  19     7031.87     5600.64   1289.93 o 
   9  10  19     3718.78     3497.35    653.84 o 
  10  10  19     2351.10     3781.55    861.66 o 
  11  10  19      305.86      207.00    667.13 o 
  12  10  19        1.94      700.91    715.93 o 
  13  10  19    14956.02    16401.61   1416.72 o 
  14  10  19     1638.14     1545.95    822.71 o 
  15  10  19     9096.96     9019.76   1842.94 o 
  16  10  19      256.85     1423.03   1142.18 o 
   1  11  19     2420.58     1680.92    464.77 o 
   2  11  19     7267.22     8901.74    748.06 o 
   3  11  19    29947.04    28673.89   1113.40 o 
   4  11  19    11805.12    11733.04    858.75 o 
   5  11  19      191.80      107.48    322.14 o 
   6  11  19      536.01      189.85    418.79 o 
   7  11  19    13522.67    13557.40    847.43 o 
   8  11  19     7780.29     8688.61    851.40 o 
   9  11  19     5277.74     5200.39    734.02 o 
  10  11  19       70.94     -391.78    625.21 o 
  11  11  19    21139.69    20334.69   2124.45 o 
  12  11  19     7049.30     7654.60   1084.23 o 
  13  11  19     2495.29     4924.35   1000.95 o 
  14  11  19      151.43     1148.25    792.99 o 
  15  11  19     4944.22     4149.93   1338.20 o 
   0  12  19    55432.37    58835.80   2088.91 o 
   1  12  19    31707.71    33795.37   1350.56 o 
   2  12  19    26963.37    28913.18   1432.90 o 
   3  12  19     6272.74     7185.99    709.09 o 
   4  12  19      383.04      467.44    424.72 o 
   5  12  19       70.98     -237.59    370.81 o 
   6  12  19      162.49     -136.96    414.63 o 
   7  12  19     3828.77     4087.83    583.13 o 
   8  12  19    18714.19    20439.33   1189.96 o 
   9  12  19     3440.59     3958.21    748.46 o 
  10  12  19    19775.16    19446.43   1647.13 o 
  11  12  19      215.09     1032.09    728.15 o 
  12  12  19    11651.13    10964.47   1248.22 o 
  13  12  19     3921.24     4470.42   1004.19 o 
  14  12  19      467.04      460.54    804.71 o 
  15  12  19     6821.28     8125.04   1215.33 o 
   1  13  19      468.77      148.01    467.38 o 
   2  13  19     6578.89     7395.69    727.22 o 
   3  13  19     2853.28     2299.51    559.13 o 
   4  13  19     2801.34     2357.17    582.49 o 
   5  13  19     3410.42     4185.03    996.84 o 
   6  13  19     5205.66     5372.53    681.93 o 
   7  13  19     2198.66     1702.11    917.83 o 
   8  13  19     3491.45     4010.14   1159.48 o 
   9  13  19     2861.44     2928.82    826.64 o 
  10  13  19     4490.13     5672.66    977.01 o 
  11  13  19     1866.90     3129.86    889.07 o 
  12  13  19     1069.57     1259.28    845.26 o 
  13  13  19     2968.88     2360.76    888.88 o 
  14  13  19     4367.97     5812.44   1115.46 o 
  15  13  19      176.23     1050.28   1086.10 o 
   0  14  19    23649.39    23306.47   1813.91 o 
   1  14  19     3131.61     2812.22    513.33 o 
   2  14  19       13.13      528.20    473.66 o 
   3  14  19     4932.73     5204.83    727.54 o 
   4  14  19     3546.44     3823.92    816.57 o 
   5  14  19     3456.82     3188.70    718.09 o 
   6  14  19     3504.27     3221.14    871.56 o 
   7  14  19       10.21       41.30    569.27 o 
   8  14  19      200.44      582.32    576.21 o 
   9  14  19     5209.91     5643.35   1469.84 o 
  10  14  19     5531.12     4257.35   1098.42 o 
  11  14  19     3080.33     4357.82    976.75 o 
  12  14  19     3740.67     4336.94   1006.94 o 
  13  14  19      483.31     -350.90    748.78 o 
  14  14  19     1008.21     1075.47   1015.66 o 
   1  15  19     4195.47     3385.18   1140.91 o 
   2  15  19     3473.17     3261.19    608.24 o 
   3  15  19     2333.77     2270.40    618.49 o 
   4  15  19      563.92      808.58    529.88 o 
   5  15  19     1844.59     1551.36    567.68 o 
   6  15  19    33071.54    34973.57   1758.60 o 
   7  15  19     8594.19     5441.99    877.14 o 
   8  15  19    32414.93    33253.49   1745.27 o 
   9  15  19      423.26     1526.24    948.66 o 
  10  15  19    14263.11    15623.73   1539.30 o 
  11  15  19     7459.79     7372.19   1121.54 o 
  12  15  19     1384.95     1733.24    884.46 o 
  13  15  19        3.73      199.68    853.51 o 
  14  15  19      184.80     1003.99    942.78 o 
   0  16  19    54242.83    51673.96   2995.00 o 
   1  16  19     4930.32     5875.80    875.60 o 
   2  16  19    26199.86    26804.52   1409.48 o 
   3  16  19    11113.81    11256.99    969.20 o 
   4  16  19     7926.61     7305.70    898.71 o 
   5  16  19    10235.03    11434.83    981.13 o 
   6  16  19     2869.63     3672.11    948.20 o 
   7  16  19     2362.94     1896.87    722.56 o 
   8  16  19     5846.43     5885.47   1194.87 o 
   9  16  19    29017.41    28805.55   2109.88 o 
  10  16  19    12864.45    13796.25   1630.83 o 
  11  16  19     5561.68     5376.17   1256.56 o 
  12  16  19       87.97     -702.23    821.37 o 
  13  16  19       41.70      156.70    851.32 o 
   1  17  19     6508.74     7542.41    940.93 o 
   2  17  19     6782.78     7415.11   1147.14 o 
   3  17  19     6616.16     5226.82    801.04 o 
   4  17  19     9191.00     9428.03    956.77 o 
   5  17  19     3179.28     2431.40    692.68 o 
   6  17  19     7466.05     4377.86    855.14 o 
   7  17  19    12212.11    10816.47   1447.88 o 
   8  17  19     4316.33     3823.99   1106.54 o 
   9  17  19     2135.89     2992.26   1072.21 o 
  10  17  19    13796.44    16733.79   1748.85 o 
  11  17  19     5538.16     6397.95   1659.24 o 
  12  17  19     8591.71     7919.36   1454.20 o 
   0  18  19     9359.36    10422.78   1411.32 o 
   1  18  19     1422.27      726.42    599.63 o 
   2  18  19    10249.35    10515.05   1333.32 o 
   3  18  19    25228.75    23498.53   1380.03 o 
   4  18  19     2402.68     2288.38    707.32 o 
   5  18  19     4589.96     3806.40    884.10 o 
   6  18  19     2322.15     2336.00    816.74 o 
   7  18  19      241.32     -257.28    601.48 o 
   8  18  19     2197.93     1473.65    945.05 o 
   9  18  19     8410.54     9002.83   1563.82 o 
  10  18  19    11025.45    10032.61   1525.91 o 
  11  18  19     1214.59     2234.41   1087.91 o 
   1  19  19     1283.00      564.15    611.15 o 
   2  19  19     6747.02     5965.21    852.16 o 
   3  19  19       19.41     1045.21    631.94 o 
   4  19  19     3157.80     2911.89    746.57 o 
   5  19  19     1975.00      676.00    931.54 o 
   6  19  19        0.16      551.96    695.03 o 
   7  19  19     7203.16     5982.87   1277.80 o 
   8  19  19     2431.22     4710.27   1165.62 o 
   9  19  19     3021.21     3996.91   1194.40 o 
  10  19  19      479.03     -329.85    958.74 o 
  11  19  19      458.55      194.87   1073.75 o 
   0  20  19       12.11     -516.94   1565.48 o 
   1  20  19     6570.46     7140.51   1042.18 o 
   2  20  19     1752.17      702.87    795.23 o 
   3  20  19     6575.41     6075.50    898.33 o 
   4  20  19     2216.55     2255.11    729.45 o 
   5  20  19     3175.00     2365.82    884.69 o 
   6  20  19     4029.62     2295.35   1022.19 o 
   7  20  19       58.91     -735.03    902.58 o 
   8  20  19     3936.97     6414.71   1416.75 o 
   9  20  19      145.46     -131.94    984.28 o 
   1  21  19      220.17     -219.43    612.82 o 
   2  21  19       42.15      356.35    623.48 o 
   3  21  19     3100.38     2033.20    726.49 o 
   4  21  19      507.83      387.98    775.55 o 
   5  21  19      153.05      777.30    785.32 o 
   6  21  19    14817.60    15455.39   1929.53 o 
   7  21  19      249.36      576.03   1018.32 o 
   8  21  19    20704.05    22331.02   2094.47 o 
   0  22  19    28064.86    27823.99   2307.96 o 
   1  22  19     7535.63     7377.68    997.78 o 
   2  22  19    13464.05    12180.70   1313.04 o 
   3  22  19      142.91       89.48    649.98 o 
   4  22  19     1266.36     1118.03    837.23 o 
   5  22  19     1695.62     1411.17    877.89 o 
   6  22  19      864.37     1800.81   1199.73 o 
   7  22  19       28.96    -1405.03    979.95 o 
   1  23  19     1413.77      833.90    751.11 o 
   2  23  19     1343.95     1407.26    767.97 o 
   3  23  19     4998.31     3955.56   1033.55 o 
   4  23  19     5992.96     4796.96   1223.28 o 
   5  23  19       98.29     -544.82    968.36 o 
   0  24  19      851.93     1526.38   1064.37 o 
   1  24  19    12541.06    11586.85   1214.70 o 
   0   0  20    23305.68    21669.11   1588.19 o 
   1   0  20    25272.04    24229.73   1317.80 o 
   2   0  20    46498.19    43804.61   1866.37 o 
   3   0  20      509.50     -358.42    377.73 o 
   4   0  20    48304.88    46796.00   1895.31 o 
   5   0  20     2783.53     2635.11    542.87 o 
   6   0  20    10592.33    12814.69   1395.37 o 
   7   0  20     7141.29     7588.61   1898.19 o 
   8   0  20     5379.07     4922.93    878.25 o 
   9   0  20   129200.33   128387.39   6604.89 o 
  10   0  20      923.47      369.80    593.54 o 
  11   0  20    52914.55    54698.84   2401.14 o 
  12   0  20    17908.46    23461.92   2001.02 o 
  13   0  20       68.28     1084.81   1305.25 o 
  14   0  20      153.89      882.09   1374.87 o 
  15   0  20     2858.35     5617.80   3126.06 o 
  16   0  20    16534.99    20821.82   4065.03 o 
  17   0  20     1440.64      789.71   2094.97 o 
   1   1  20    15731.23    14514.29    800.45 o 
   2   1  20     1049.53     1094.61    340.14 o 
   3   1  20    21769.17    20429.63   1148.52 o 
   4   1  20    18542.75    17474.08    728.66 o 
   5   1  20    12207.09    12481.74    623.87 o 
   6   1  20   118367.19   118211.30   2928.03 o 
   7   1  20     2345.91     2399.86    492.57 o 
   8   1  20   159044.39   156715.14   3728.81 o 
   9   1  20    13826.46    12859.28    798.07 o 
  10   1  20    20430.26    20240.06    964.20 o 
  11   1  20    13165.38    13853.66    930.09 o 
  12   1  20     3312.95     3649.21    914.39 o 
  13   1  20       17.11      487.93    533.38 o 
  14   1  20      211.09     2172.11   1075.35 o 
  15   1  20     3100.72     3086.52   1425.02 o 
  16   1  20       46.53     1883.03   1347.56 o 
  17   1  20       91.33     -109.84   1237.38 o 
   0   2  20     2151.92     2361.72    544.85 o 
   1   2  20    10358.51    10805.60    635.22 o 
   2   2  20     4696.14     4316.46    438.04 o 
   3   2  20    25117.40    24339.30    903.42 o 
   4   2  20    44778.15    46168.78   1204.07 o 
   5   2  20     3941.20     4924.71    441.44 o 
   6   2  20    10170.94    10700.10    575.50 o 
   7   2  20     3657.08     3584.10    590.01 o 
   8   2  20     2645.33     2113.55    492.21 o 
   9   2  20    13160.06    14334.27    831.78 o 
  10   2  20    14258.61    17103.34    894.17 o 
  11   2  20     1983.01     2666.27    824.64 o 
  12   2  20     4434.08     4178.79    639.35 o 
  13   2  20       56.14      514.92    799.77 o 
  14   2  20      379.39     1183.68    781.19 o 
  15   2  20     4928.70     5456.61   1328.11 o 
  16   2  20     1473.32     3436.10   1443.41 o 
  17   2  20     2468.74     4338.08   1431.89 o 
   1   3  20    22955.28    23245.30    918.62 o 
   2   3  20    39962.16    41180.25   1268.03 o 
   3   3  20     2971.59     3409.18    406.71 o 
   4   3  20   104940.14   101730.52   2711.89 o 
   5   3  20      133.44     -144.50    274.23 o 
   6   3  20    18682.96    18995.73    790.21 o 
   7   3  20       35.71       24.81    393.74 o 
   8   3  20     7392.18     6809.38    640.04 o 
   9   3  20     6226.37     6523.43    627.94 o 
  10   3  20      818.42     1171.52    408.57 o 
  11   3  20     2000.93     2468.16    806.96 o 
  12   3  20     2749.28     2230.69    582.83 o 
  13   3  20    22333.46    21118.49   2257.89 o 
  14   3  20       16.81     -106.80    811.11 o 
  15   3  20     9389.41    12738.27   1833.65 o 
  16   3  20    15032.22    18670.80   2515.92 o 
  17   3  20    18148.48    25688.15   2799.43 o 
   0   4  20    12074.25    11628.78   1237.72 o 
   1   4  20   116223.07   109212.60   2657.78 o 
   2   4  20     6866.57     6538.64    504.56 o 
   3   4  20    52880.25    53313.95   1363.47 o 
   4   4  20     2422.18     2416.18    441.92 o 
   5   4  20     1300.59     1389.45    499.26 o 
   6   4  20     3350.42     3354.41    434.51 o 
   7   4  20    17841.71    18305.31   1875.68 o 
   8   4  20      136.42     -100.20    498.37 o 
   9   4  20     1049.77     1398.29    443.41 o 
  10   4  20    15166.36    14638.90    980.89 o 
  11   4  20      213.25     -196.21    535.59 o 
  12   4  20    26495.69    27661.14   1357.68 o 
  13   4  20      565.52     2034.64    941.51 o 
  14   4  20     3762.22     4247.39   1151.63 o 
  15   4  20     7526.39     8277.72   1578.27 o 
  16   4  20      308.65     1067.39   1275.05 o 
  17   4  20      400.82     2783.46   2696.49 o 
   1   5  20        3.09       74.61    338.77 o 
   2   5  20    18839.04    20517.15    752.60 o 
   3   5  20     3930.58     3814.44    307.89 o 
   4   5  20    44662.33    44865.93   1607.43 o 
   5   5  20     9182.94     9559.64    610.45 o 
   6   5  20    19535.06    18993.72    865.92 o 
   7   5  20    22627.89    22915.57    877.97 o 
   8   5  20    15218.44    15074.56    854.54 o 
   9   5  20       67.55        4.64    397.25 o 
  10   5  20    21773.49    23696.29   1540.70 o 
  11   5  20      195.98     -104.48    456.28 o 
  12   5  20     5116.58     5166.29    893.92 o 
  13   5  20     5517.89     6882.11    967.68 o 
  14   5  20     6209.77     7468.79   1333.19 o 
  15   5  20     1666.86     2332.70   1103.90 o 
  16   5  20    21705.94    23285.80   2344.57 o 
  17   5  20     2789.57     8207.06   2406.83 o 
   0   6  20   123542.52   123091.01   3662.66 o 
   1   6  20     2334.30     2147.81    345.26 o 
   2   6  20    30607.49    32278.39    982.84 o 
   3   6  20      790.92      900.87    387.57 o 
   4   6  20    12060.67    12791.56   1319.11 o 
   5   6  20    19183.79    19263.62    793.84 o 
   6   6  20     5090.92     4733.44    522.23 o 
   7   6  20       29.54      155.81    313.77 o 
   8   6  20    31020.22    32051.21   1426.43 o 
   9   6  20    13300.03    14267.68    840.28 o 
  10   6  20    23552.72    23050.57   1232.13 o 
  11   6  20    30546.22    28598.81   1375.36 o 
  12   6  20     1902.19     2211.63    759.78 o 
  13   6  20    15214.54    15228.76   1297.79 o 
  14   6  20    29441.50    30094.61   2203.61 o 
  15   6  20     3465.01     3632.26   1185.02 o 
  16   6  20    11629.00    15473.71   2031.10 o 
  17   6  20      933.68     3441.89   1304.12 o 
   1   7  20      135.33       13.74    244.89 o 
   2   7  20    17035.33    16220.14    645.90 o 
   3   7  20       65.39      333.29    343.62 o 
   4   7  20    52799.82    53015.42   1630.80 o 
   5   7  20    13763.92    15810.40   1437.55 o 
   6   7  20    46550.79    47659.44   1535.97 o 
   7   7  20    54992.48    54418.83   1633.27 o 
   8   7  20    52800.25    50263.55   1448.37 o 
   9   7  20    10438.90     9890.66    862.00 o 
  10   7  20    60354.47    59480.67   2777.61 o 
  11   7  20     2306.25     2098.33    626.67 o 
  12   7  20    11224.24    12865.38   1201.07 o 
  13   7  20      246.47       59.50    685.93 o 
  14   7  20      191.32      529.85   1217.46 o 
  15   7  20     5140.44     7266.73   1851.60 o 
  16   7  20     5823.70     6850.04   3009.25 o 
   0   8  20    74655.93    77860.60   2296.66 o 
   1   8  20     2932.58     2249.40    333.84 o 
   2   8  20    40722.88    42978.48   1194.38 o 
   3   8  20      111.51     -584.68    348.18 o 
   4   8  20     9395.17     7129.13    640.74 o 
   5   8  20    17314.21    17895.98    857.78 o 
   6   8  20       24.24     -207.12    391.28 o 
   7   8  20     7129.33     6588.36   1161.12 o 
   8   8  20    19067.07    19251.04    902.25 o 
   9   8  20     2674.58     3737.52    654.99 o 
  10   8  20     7332.37     6521.60    792.21 o 
  11   8  20    22312.53    22473.37   1502.59 o 
  12   8  20     3037.90     2020.19    781.84 o 
  13   8  20    17629.32    20021.83   1488.54 o 
  14   8  20    14769.67    13147.17   1294.46 o 
  15   8  20     5307.48     7226.48   1813.70 o 
  16   8  20     1432.23     2710.17   1215.98 o 
   1   9  20     2393.17     2505.09    369.36 o 
   2   9  20    29719.63    29612.50   1114.56 o 
   3   9  20     5589.08     6420.49    555.29 o 
   4   9  20    63546.46    60225.68   1814.22 o 
   5   9  20     4435.48     4964.38    588.56 o 
   6   9  20    10115.10     8731.17    716.43 o 
   7   9  20     6414.84     6350.45    656.06 o 
   8   9  20      506.82      698.95    485.99 o 
   9   9  20      413.27      232.72    517.97 o 
  10   9  20     9858.00     9567.74    896.16 o 
  11   9  20      397.99     -495.95    635.90 o 
  12   9  20     8001.38     7117.62   1072.38 o 
  13   9  20     2803.34     3429.02    900.07 o 
  14   9  20      205.21     1214.61    750.26 o 
  15   9  20      672.94     1871.07   1075.68 o 
  16   9  20    23441.52    26734.90   2295.77 o 
   0  10  20    50421.74    51615.77   1946.57 o 
   1  10  20    74966.70    77739.50   1934.55 o 
   2  10  20     2853.09     2972.68    499.05 o 
   3  10  20    45913.24    45505.59   2099.71 o 
   4  10  20     1379.42     1667.42    655.43 o 
   5  10  20     6475.06     6102.06    771.09 o 
   6  10  20      377.40      796.52    435.84 o 
   7  10  20      515.18      351.12    414.09 o 
   8  10  20     1629.46     1737.19    561.87 o
[truncated: 189,302 more chars]
